# Supplementary material for: Analysis of genomic copy number variations through whole-genome scan in Chinese Qaidam cattle
Source: Front Vet Sci. 2023 Mar 31;10:1148070. doi: 10.3389/fvets.2023.1148070 (PMC10103646; doi:10.3389/fvets.2023.1148070)
Supplement: Supplementary file 1 [file Data_Sheet_1.xlsx]

## Sheet: Table S1
Table S1. Overview of 20 Qaidam cattle information and sequencing statistics
Number	Sample	Breed	Depth	Sex	Accession number	BioProject	Sample origin place
1	DL3	Qaidam	9.2108	Male	SRR21796979	PRJNA886843	Dulan, Qinghai, China
2	DL4	Qaidam	8.5068	Male	SRR21796978	PRJNA886843	Dulan, Qinghai, China
3	DL9	Qaidam	8.5853	Male	SRR21796972	PRJNA886843	Dulan, Qinghai, China
4	DL38	Qaidam	8.8626	Male	SRR21796970	PRJNA886843	Dulan, Qinghai, China
5	GEM47	Qaidam	8.5278	Female	SRR21796967	PRJNA886843	Geermu, Qinghai, China
6	GEM49	Qaidam	9.0011	Female	SRR21796966	PRJNA886843	Geermu, Qinghai, China
7	GEM52	Qaidam	8.8304	Female	SRR21796963	PRJNA886843	Geermu, Qinghai, China
8	GEM64	Qaidam	10.1031	Female	SRR21796956	PRJNA886843	Geermu, Qinghai, China
9	MY68	Qaidam	9.0069	Female	SRR21796953	PRJNA886843	Mangya, Qinghai, China
10	MY71	Qaidam	8.6263	Male	SRR21796950	PRJNA886843	Mangya, Qinghai, China
11	MY81	Qaidam	9.385	Female	SRR21796944	PRJNA886843	Mangya, Qinghai, China
12	MY84	Qaidam	8.5939	Female	SRR21796942	PRJNA886843	Mangya, Qinghai, China
13	WL97	Qaidam	10.4131	Male	SRR21796938	PRJNA886843	Wulan, Qinghai, China
14	WL100	Qaidam	8.7913	Female	SRR21796935	PRJNA886843	Wulan, Qinghai, China
15	WL103	Qaidam	8.8174	Female	SRR21796932	PRJNA886843	Wulan, Qinghai, China
16	WL111	Qaidam	8.8069	Male	SRR21796930	PRJNA886843	Wulan, Qinghai, China
17	DCD88	Qaidam	8.7949	Female	SRR21796929	PRJNA886843	Dachaidan, Qinghai, China
18	DCD89	Qaidam	8.6522	Female	SRR21796928	PRJNA886843	Dachaidan, Qinghai, China
19	DCD95	Qaidam	9.2459	Female	SRR21796982	PRJNA886843	Dachaidan, Qinghai, China
20	DCD124	Qaidam	9.5117	Female	SRR21796940	PRJNA886843	Dachaidan, Qinghai, China

## Sheet: Table S2
Table S2. Overview of sample information and sequencing statistics
Number	Sample	Breed	Depth	Sex	Accession number	BioProject	Sample origin place
1	MG1	Mongolian	10.8586	Female	SRR10809663	PRJNA598339	Inner Mongolia, China
2	MG2	Mongolian	10.7693	Male	SRR10809662	PRJNA598339	Inner Mongolia, China
3	MG3	Mongolian	10.4956	Female	SRR10842383, SRR10809653	PRJNA598339	Inner Mongolia, China
4	MG12	Mongolian	12.2474	Male	SRR5507265	PRJNA379859	Inner Mongolia, China
5	MG14	Mongolian	11.5895	Male	SRR5507264	PRJNA379859	Inner Mongolia, China
6	MG17	Mongolian	11.6555	Male	SRR5507263	PRJNA379859	Inner Mongolia, China
7	MG35	Mongolian	11.7157	Male	SRR5507262	PRJNA379859	Inner Mongolia, China
8	MG37	Mongolian	10.3734	Male	SRR5507261	PRJNA379859	Inner Mongolia, China
9	MG45	Mongolian	11.4869	Male	SRR5507266	PRJNA379859	Inner Mongolia, China
10	MG49	Mongolian	11.3419	Male	SRR5507267	PRJNA379859	Inner Mongolia, China
11	SRR6234784	Xizang	9.11	Female	SRR6234784	PRJNA396672	Tibet, China
12	Xizang7	Xizang	24.555	Male	SRR6024572	PRJNA379859	Changdu, Tibet, China
13	Xizang9	Xizang	9.9403	Male	SRR21972089	PRJNA892055	Changdu, Tibet, China
14	Xizang11	Xizang	13.5849	Male	SRR5507243	PRJNA379859	Changdu, Tibet, China
15	Xizang17	Xizang	10.591	Male	SRR5507251	PRJNA379859	Changdu, Tibet, China
16	Xizang19	Xizang	10.6835	Male	SRR5507245	PRJNA379859	Changdu, Tibet, China
17	Xizang21	Xizang	10.8577	Male	SRR5507247	PRJNA379859	Changdu, Tibet, China
18	Xizang22	Xizang	26.2847	Male	SRR5507249	PRJNA379859	Changdu, Tibet, China
19	Xizang27	Xizang	10.6266	Male	SRR5507250	PRJNA379859	Changdu, Tibet, China
20	SRR14879658	Yianbian	24.4478	Male	SRR14879658	PRJNA737584	Yanbian, Jilin, China
21	SRR14879660	Yianbian	27.6589	Male	SRR14879660	PRJNA737584	Yanbian, Jilin, China
22	SRR14879661	Yianbian	25.8327	Male	SRR14879661	PRJNA737584	Yanbian, Jilin, China
23	SRR14879662	Yianbian	35.3222	Male	SRR14879662	PRJNA737584	Yanbian, Jilin, China
24	SRR14879663	Yianbian	26.5468	Male	SRR14879663	PRJNA737584	Yanbian, Jilin, China
25	SRR14879664	Yianbian	22.4952	Male	SRR14879664	PRJNA737584	Yanbian, Jilin, China
26	SRR14879665	Yianbian	24.5037	Male	SRR14879665	PRJNA737584	Yanbian, Jilin, China
27	SRR14879666	Yianbian	24.239	Male	SRR14879666	PRJNA737584	Yanbian, Jilin, China
28	YB1	Yianbian	10.8042	Female	SRR10112122	PRJNA565271	Yanbian, Jilin, China
29	YB2	Yianbian	10.5934	Female	SRR10112121	PRJNA565271	Yanbian, Jilin, China
30	YB3	Yianbian	10.8045	Female	SRR10112120	PRJNA565271	Yanbian, Jilin, China
31	YB4	Yianbian	10.8892	Female	SRR10112119	PRJNA565271	Yanbian, Jilin, China
32	YB5	Yianbian	10.9128	Female	SRR10112118	PRJNA565271	Yanbian, Jilin, China
33	YB6	Yianbian	10.7612	Male	SRR10112117	PRJNA565271	Yanbian, Jilin, China
34	SRR6234774	Yianbian	11.0142	Male	SRR6234774	PRJNA396672	Yanbian, Jilin, China
35	HSK1	Kazakh	11.0292	Male	SRR5507257	PRJNA379859	Yining, Yili, Xinjiang, China
36	HSK8	Kazakh	11.3307	Male	SRR5507256	PRJNA379859	Yining, Yili, Xinjiang, China
37	HSK25	Kazakh	12.6849	Male	SRR5507260	PRJNA379859	Yining, Yili, Xinjiang, China
38	HSK26	Kazakh	10.137	Male	SRR5507255	PRJNA379859	Yining, Yili, Xinjiang, China
39	HSK29	Kazakh	9.8068	Male	SRR5507254	PRJNA379859	Yining, Yili, Xinjiang, China
40	HSK32	Kazakh	11.1354	Male	SRR5507253	PRJNA379859	Yining, Yili, Xinjiang, China
41	HSK34	Kazakh	9.5838	Male	SRR5507252	PRJNA379859	Yining, Yili, Xinjiang, China
42	HSK36	Kazakh	11.7788	Male	SRR5507259	PRJNA379859	Yining, Yili, Xinjiang, China
43	HSK42	Kazakh	12.466	Male	SRR5507258	PRJNA379859	Yining, Yili, Xinjiang, China
44	DL3	Qaidam	9.2108	Male	This study	This study	Dulan, Qinghai, China
45	DL4	Qaidam	8.5068	Male	This study	This study	Dulan, Qinghai, China
46	DL9	Qaidam	8.5853	Male	This study	This study	Dulan, Qinghai, China
47	DL38	Qaidam	8.8626	Male	This study	This study	Dulan, Qinghai, China
48	GEM47	Qaidam	8.5278	Female	This study	This study	Geermu, Qinghai, China
49	GEM49	Qaidam	9.0011	Female	This study	This study	Geermu, Qinghai, China
50	GEM52	Qaidam	8.8304	Female	This study	This study	Geermu, Qinghai, China
51	GEM64	Qaidam	10.1031	Female	This study	This study	Geermu, Qinghai, China
52	MY68	Qaidam	9.0069	Female	This study	This study	Mangya, Qinghai, China
53	MY71	Qaidam	8.6263	Male	This study	This study	Mangya, Qinghai, China
54	MY81	Qaidam	9.385	Female	This study	This study	Mangya, Qinghai, China
55	MY84	Qaidam	8.5939	Female	This study	This study	Mangya, Qinghai, China
56	WL97	Qaidam	10.4131	Male	This study	This study	Wulan, Qinghai, China
57	WL100	Qaidam	8.7913	Female	This study	This study	Wulan, Qinghai, China
58	WL103	Qaidam	8.8174	Female	This study	This study	Wulan, Qinghai, China
59	WL111	Qaidam	8.8069	Male	This study	This study	Wulan, Qinghai, China
60	DCD88	Qaidam	8.7949	Female	This study	This study	Dachaidan, Qinghai, China
61	DCD89	Qaidam	8.6522	Female	This study	This study	Dachaidan, Qinghai, China
62	DCD95	Qaidam	9.2459	Female	This study	This study	Dachaidan, Qinghai, China
63	DCD124	Qaidam	9.5117	Female	This study	This study	Dachaidan, Qinghai, China

## Sheet: Table S3
Table S3. CNVR data statistics of 63 cattle genomes
CNVR size	Dup of CNVR	Del of CNVR	Both of CNVR	Total
1-2 kb	2059	1135	98	3292
2-5 kb	2869	2443	86	5398
5-10 kb	608	398	31	1037
10-20 kb	126	143	14	283
20-50 kb	57	68	19	144
50-100 kb	17	0	0	17
>100 kb	7	0	0	7
Total	5743	4187	248	10178

## Sheet: Table S4
Table S4. The overview of the differentiated CNVR between Qaidam cattle and Yanbian cattle.
Chr	Start	End	Vst	Gene
16	2187201	2193600	0.868413	PIK3C2B
29	45822001	45825600	0.865579	LRP5
12	21825201	21828000	0.864244	LOC101905818
8	110283601	110286000	0.845973	LOC112447759
18	61979201	61981600	0.843344	SBK3
7	12478001	12481600	0.819658	NFIX
7	12478001	12481600	0.819658	LYL1
11	106358801	106361200	0.818362	EXD3
6	115501601	115505200	0.814747	RGS12
14	3207601	3210800	0.814562	TRAPPC9
16	79730401	79733600	0.813466	IGFN1
14	21180001	21182400	0.811852	ST18
22	48395201	48398000	0.801135	NISCH
11	105322801	105326800	0.799451	COL5A1
2	131264401	131267600	0.797926	ALPL
11	43293201	43310800	0.784628	BCL11A
21	65411601	65414000	0.783206	WDR25
5	108443601	108446000	0.781403	CACNA1C
28	4547201	4550000	0.781064	DISC1
29	50400401	50412000	0.78049	LOC101903030
29	50400401	50412000	0.78049	MUC6
3	109365601	109368000	0.770576	LOC101904166
18	43872401	43875200	0.766327	PEPD
22	56276001	56278800	0.765889	IFT122
19	56348801	56352400	0.76455	SLC16A5
10	43796001	43798400	0.762157	LOC107132849
10	43796001	43798400	0.762157	PYGL
29	40607601	40613200	0.761159	INCENP
14	81502401	81505200	0.75656	COL14A1
23	36516401	36527600	0.753136	LOC112443849
23	36516401	36527600	0.753136	SOX4
19	51356001	51363200	0.753	BAHCC1
11	2731601	2734000	0.746201	CNNM4
23	7594801	7606400	0.744648	SYNGAP1
4	105343201	105345200	0.741281	MGAM
5	73583601	73585600	0.740312	TOM1
19	62389201	62392000	0.738611	CEP112
8	69076401	69079200	0.737896	GFRA2
19	21919201	21921600	0.736155	NXN
8	84228801	84232000	0.734622	IPPK
29	49029601	49035200	0.733417	KCNQ1
17	51290401	51292400	0.731307	NCOR2
17	73144401	73146000	0.728923	LOC112441987
6	114038401	114040400	0.727723	SORCS2
16	80104801	80108400	0.726922	SYT2
25	38881601	38885600	0.726497	TNRC18
25	38881601	38885600	0.726497	LOC107131848
7	70692801	70695600	0.725248	LOC112447469
7	70692801	70695600	0.725248	EBF1
10	100998001	101000400	0.722468	FOXN3
26	15168401	15170400	0.72238	ASMTL
18	45865601	45867600	0.720009	FXYD1
24	37518801	37528400	0.718053	TGIF1
5	98217601	98232800	0.717992	ETV6
3	118420001	118422400	0.717341	HDAC4
16	80086001	80088400	0.717336	SYT2
25	7696401	7700400	0.713537	CARHSP1
10	86888801	86891600	0.706739	LOC509034
6	117521601	117523600	0.700998	CPLX1
8	82152401	82167600	0.700954	PTCH1
11	105091601	105094800	0.697736	RXRA
14	1934401	1937600	0.69746	TSNARE1
1	73292001	73295200	0.696281	LOC112447405
29	49988001	49993600	0.694784	MOB2
17	53647601	53652400	0.693503	KDM2B
17	53647601	53652400	0.693503	ORAI1
24	48615201	48626400	0.692702	SMAD7
29	50356801	50358400	0.692225	MUC2
11	105043601	105045600	0.690193	RXRA
3	56700401	56714400	0.690042	LOC112445999
3	56700401	56714400	0.690042	LMO4
11	9609601	9618400	0.687208	TACR1
9	32135201	32147200	0.68658	ASF1A
9	32135201	32147200	0.68658	MCM9
29	29761601	29764400	0.681203	KIRREL3
10	32768801	32772000	0.680656	MEIS2
2	133255201	133258400	0.677072	CAPZB
15	77841201	77843200	0.676696	PTPRJ
19	27544001	27547200	0.676257	TMEM88
19	27544001	27547200	0.676257	KDM6B
13	2824801	2828400	0.675735	PAK5
14	16944401	16964400	0.672632	ZHX2
18	55899601	55901600	0.670616	SLC17A7
18	24278801	24281200	0.670579	GNAO1
3	120236801	120239200	0.670397	LOC107132365
3	120236801	120239200	0.670397	CROCC2
1	73364801	73373600	0.668637	HES1
5	118361201	118364800	0.668067	FAM19A5
19	9465201	9469600	0.66716	MTMR4
19	43277201	43282400	0.667106	LOC112442850
21	60123601	60126000	0.665218	CLMN
11	103773201	103775200	0.66375	LOC787891
12	11273601	11282800	0.660717	WBP4
12	11273601	11282800	0.660717	TRNAE-UUC
11	103341201	103343600	0.657351	KCNT1
22	50614801	50616800	0.65681	DAG1
29	46888401	46891200	0.65598	CCND1
29	46888401	46891200	0.65598	ORAOV1
18	8136001	8138000	0.655268	CMIP
11	8966801	8970400	0.653824	LOC101903633
19	44036801	44040000	0.652734	LOC107131530
19	44036801	44040000	0.652734	UBTF
16	80434801	80437600	0.652487	ARL8A
9	8138801	8140800	0.651338	ADGRB3
18	41911601	41918800	0.648968	LOC112442307
18	41911601	41918800	0.648968	TSHZ3
4	56804401	56806800	0.648167	IMMP2L
19	26805601	26812400	0.645246	MIR497
19	26805601	26812400	0.645246	MIR195
19	26805601	26812400	0.645246	LOC107131510
19	26805601	26812400	0.645246	C19H17orf49
29	21945601	21948000	0.64427	LOC112444900
25	725601	727600	0.643995	LMF1
7	15759601	15762400	0.643577	PLPPR2
3	105108801	105110800	0.642405	SCMH1
5	118403601	118407200	0.641356	FAM19A5
17	17560801	17572400	0.641039	MAML3
5	30006401	30008800	0.639004	FAIM2
7	16607601	16610000	0.635328	EVI5L
19	58002401	58004400	0.634998	SDK2
20	71176801	71178800	0.634338	SLC6A18
3	13804801	13808000	0.631481	ARHGEF11
7	12460401	12462800	0.62942	TRMT1
7	12460401	12462800	0.62942	NACC1
16	73101201	73104000	0.627945	SERTAD4
11	106178001	106182800	0.627577	GRIN1
22	58749601	58752000	0.62599	LOC112443507
22	58749601	58752000	0.62599	IQSEC1
14	3656801	3658800	0.625726	KCNK9
16	67390801	67393200	0.625309	TPR
16	67390801	67393200	0.625309	PRG4
10	22518001	22520000	0.62501	LOC100336282
18	46628801	46630400	0.623997	LRFN3
26	22790801	22808800	0.623069	LOC112444554
26	22790801	22808800	0.623069	PPRC1
26	22790801	22808800	0.623069	LDB1
17	62605601	62607200	0.622612	PXN
11	10088001	10090400	0.622382	LOXL3
11	10088001	10090400	0.622382	DOK1
3	102587201	102589600	0.621851	SZT2
18	41065601	41067600	0.621517	ZNF536
17	72602001	72605200	0.62141	GSC2
17	72602001	72605200	0.62141	ESS2
18	6516401	6523200	0.62134	MAF
5	34514401	34519600	0.621265	ARID2
14	48628801	48644800	0.620538	TRPS1
7	4752401	4756000	0.618915	LOC101908182
7	4752401	4756000	0.618915	SSBP4
26	30777201	30796000	0.618665	MXI1
26	30777201	30796000	0.618665	LOC107131885
12	55345201	55348400	0.617731	SPRY2
10	92510001	92512000	0.61743	LOC101905498
10	92510001	92512000	0.61743	LOC112448531
10	92510001	92512000	0.61743	GTF2A1
13	57478401	57494800	0.615759	LOC112449315
13	57478401	57494800	0.615759	LOC101909083
13	57478401	57494800	0.615759	GNAS
24	31380801	31383600	0.614428	ZNF521
19	22816001	22819200	0.614305	LOC104975009
7	21113201	21119600	0.613892	GADD45B
18	14386401	14388400	0.613793	ANKRD11
17	50943201	50946000	0.6137	SCARB1
6	20034401	20042000	0.613593	TET2
8	26231601	26236000	0.613202	ADAMTSL1
9	9509601	9513200	0.612876	LOC112448013
20	29393201	29399200	0.612668	HCN1
9	103460801	103462800	0.612318	WDR27
17	51224801	51234000	0.611914	NCOR2
5	94126001	94128400	0.611511	EPS8
9	59953601	59958800	0.611359	BACH2
18	11544401	11546400	0.610672	GSE1
5	97242401	97252400	0.610182	DUSP16
4	56570801	56572800	0.609874	DOCK4
11	88611201	88613200	0.609132	LOC101905845
9	41620401	41628400	0.609053	FOXO3
1	133082401	133087600	0.608764	MSL2
6	83564001	83567600	0.607324	TMPRSS11D
6	101890801	101893200	0.606054	AFF1
16	80145201	80147600	0.605947	PPP1R12B
18	62060401	62062800	0.605625	SHISA7
11	105112001	105114800	0.605468	RXRA
2	94126001	94128000	0.605353	NRP2
5	118473201	118476000	0.602143	FAM19A5
18	63230001	63232000	0.600841	TMC4
19	62594401	62596800	0.60043	CEP112
19	27088401	27090800	0.600348	NLGN2
10	16971601	16974400	0.600116	TLE3
29	46391201	46394000	0.599818	TPCN2
26	50714401	50717600	0.59978	ADGRA1
16	42806401	42808400	0.599458	CASZ1
5	61105601	61110000	0.599158	NEDD1
15	66964401	66966400	0.598819	TRAF6
7	21333601	21338400	0.598676	DOT1L
12	86432801	86435200	0.598425	MCF2L
22	45539601	45542000	0.598374	WNT5A
17	71692401	71697600	0.598265	SPECC1L
14	2018801	2020400	0.597742	TSNARE1
9	80411201	80415600	0.596755	HIVEP2
29	40891601	40894800	0.596746	AHNAK
7	12784001	12793200	0.596173	TNPO2
7	12784001	12793200	0.596173	TRIR
29	26366001	26368400	0.596012	HPS5
15	77287201	77289200	0.595955	CELF1
18	48107601	48109200	0.595401	SPINT2
25	38912801	38915200	0.59477	TNRC18
24	37529601	37534000	0.593849	TGIF1
13	29863201	29865200	0.593577	FAM171A1
3	21282801	21296000	0.592681	LOC112446128
3	21282801	21296000	0.592681	LOC112446125
13	22714801	22765600	0.592549	MLLT10
13	22714801	22765600	0.592549	SKIDA1
29	48833601	48835600	0.592287	KCNQ1
12	17882001	17884800	0.591453	NUDT15
13	45154001	45159200	0.591348	PFKP
13	33149601	33159600	0.591213	EPC1
5	83817601	83821600	0.591188	BHLHE41
5	83817601	83821600	0.591188	LOC107132515
5	83817601	83821600	0.591188	SSPN
7	12529601	12569200	0.590307	NFIX
22	60446801	60449600	0.588122	C22H3orf22
19	5492801	5498800	0.588076	HLF
7	15573601	15576800	0.587511	LDLR
11	74025601	74028800	0.587056	DNMT3A
19	44326801	44328800	0.586911	FZD2
23	8307201	8315600	0.586296	HMGA1
1	57943601	57945600	0.586073	BOC
5	108238401	108240400	0.585525	CACNA2D4
24	48397601	48400400	0.585026	CTIF
18	48194401	48203200	0.584921	SPRED3
18	48194401	48203200	0.584921	GGN
3	33963601	33967600	0.584515	ATXN7L2
3	120374801	120378400	0.583886	PPP1R7
17	51446401	51448400	0.583415	NCOR2
23	40410001	40433600	0.583374	ATXN1
23	40410001	40433600	0.583374	LOC100848122
2	125758001	125765200	0.583218	AHDC1
24	42756401	42758000	0.582628	IMPA2
29	43497201	43498800	0.580611	POLA2
16	2234801	2240000	0.580051	PIK3C2B
7	4884001	4888800	0.580009	LSM4
3	84584801	84632000	0.579951	LOC104971723
3	84584801	84632000	0.579951	NFIA
19	55346801	55348800	0.579933	UBE2O
17	53264401	53266000	0.57967	MLXIP
2	133701201	133704800	0.579159	LOC112443636
8	55576001	55584400	0.579122	TLE4
6	67719201	67723600	0.579087	DCUN1D4
19	27787201	27853600	0.579036	CTC1
19	27787201	27853600	0.579036	TRNAI-AAU
19	27787201	27853600	0.579036	TRNAS-AGA
19	27787201	27853600	0.579036	TRNAT-AGU
19	27787201	27853600	0.579036	LOC112442636
19	27787201	27853600	0.579036	TRNAP-CGG
19	27787201	27853600	0.579036	TRNAD-GUC
19	27787201	27853600	0.579036	TRNAG-UCC
19	27787201	27853600	0.579036	TRNAW-CCA
19	27787201	27853600	0.579036	AURKB
19	27787201	27853600	0.579036	BORCS6
19	27787201	27853600	0.579036	TRNAI-AAU
19	27787201	27853600	0.579036	TRNAT-AGU
19	27787201	27853600	0.579036	TRNAS-GCU
19	27787201	27853600	0.579036	TRNAW-CCA
19	27787201	27853600	0.579036	LOC104975022
19	27787201	27853600	0.579036	TMEM107
19	27787201	27853600	0.579036	LOC112442787
19	27787201	27853600	0.579036	VAMP2
19	27787201	27853600	0.579036	PER1
29	40877201	40888400	0.57881	AHNAK
23	27201201	27218000	0.578256	AGPAT1
23	27201201	27218000	0.578256	RNF5
23	27201201	27218000	0.578256	AGER
23	27201201	27218000	0.578256	PBX2
13	65883201	65885200	0.578175	SOGA1
5	118387601	118389600	0.578156	FAM19A5
17	72194801	72198000	0.576798	HIC2
18	8119201	8122800	0.576556	CMIP
15	80526801	80528800	0.575633	SSRP1
23	28973201	28976800	0.575532	GABBR1
11	36665201	36672000	0.575294	PSME4
9	103490001	103492800	0.575097	WDR27
22	48315201	48316800	0.574738	NT5DC2
10	28406401	28411200	0.572252	KATNBL1
6	71272001	71274800	0.571794	EXOC1
2	84778401	84792800	0.571484	HECW2
13	75868801	75923200	0.570954	ZMYND8
4	114052401	114058000	0.570936	RHEB
5	56208001	56220000	0.570495	NXPH4
5	56208001	56220000	0.570495	SHMT2
5	56208001	56220000	0.570495	NDUFA4L2
1	72339601	72342400	0.57047	XXYLT1
29	34944801	34947200	0.570127	NTM
15	76138801	76150000	0.568326	PHF21A
27	1240801	1242800	0.568133	CLN8
5	27875601	27883600	0.568	ACVR1B
21	33385201	33388000	0.567852	SIN3A
8	42539601	42548400	0.567846	SMARCA2
5	116381201	116390400	0.566917	LOC101903200
4	105878801	105881200	0.566831	LOC509513
4	105878801	105881200	0.566831	LOC100300510
18	62887201	62889200	0.566786	LENG9
18	62887201	62889200	0.566786	LENG8
18	53062401	53109200	0.566669	VASP
18	53062401	53109200	0.566669	PPM1N
18	53062401	53109200	0.566669	RTN2
18	53062401	53109200	0.566669	FOSB
18	53062401	53109200	0.566669	LOC112442338
18	53062401	53109200	0.566669	LOC112442339
27	5507601	5510400	0.56648	MCPH1
17	50681601	50683600	0.565833	TMEM132B
24	54698801	54716400	0.565552	TCF4
8	9838401	9840400	0.564885	HMBOX1
5	104013201	104016000	0.563446	SCNN1A
7	4656401	4658400	0.562823	ELL
18	55920801	55934800	0.56276	FLT3LG
18	55920801	55934800	0.56276	ALDH16A1
11	10648401	10650400	0.562746	TET3
26	21139601	21143200	0.562223	CWF19L1
15	65670001	65695200	0.561966	CD44
5	97100001	97134800	0.561721	GPR19
5	97100001	97134800	0.561721	LOC112446739
5	97100001	97134800	0.561721	CDKN1B
23	17281201	17284400	0.561684	VEGFA
17	62593601	62596400	0.561584	PXN
12	75538401	75541600	0.561305	STK24
29	43006401	43015600	0.560785	SF1
18	56078001	56079600	0.560301	PRMT1
18	56078001	56079600	0.560301	LOC101905357
10	22309601	22316400	0.559422	LOC100336282
17	62482001	62484000	0.559231	RAB35
19	40348001	40371600	0.559047	THRA
19	40348001	40371600	0.559047	MED24
17	62598001	62599600	0.558367	PXN
2	97395601	97397600	0.55786	MAP2
2	71936801	71940400	0.557048	TMEM185B
2	71936801	71940400	0.557048	LOC112442721
5	109719201	109722000	0.557024	MICALL1
11	103810401	103812400	0.556351	GPSM1
7	12426801	12432400	0.556341	LOC101906392
7	12426801	12432400	0.556341	IER2
11	102632801	102635200	0.555513	CFAP77
18	55262401	55284800	0.555297	CA11
18	55262401	55284800	0.555297	DBP
18	55262401	55284800	0.555297	SPHK2
18	55262401	55284800	0.555297	RPL18
3	58495601	58498800	0.554735	LOC101904769
19	40096401	40104000	0.554662	MIEN1
19	40096401	40104000	0.554662	ERBB2
23	16145601	16148400	0.554394	TRERF1
14	19678001	19687600	0.554316	LOC112449506
16	72658401	72660400	0.553574	HHAT
25	41844801	41847600	0.55343	SUN1
17	62617601	62632800	0.55276	LOC112442111
17	62617601	62632800	0.55276	LOC112442110
17	62617601	62632800	0.55276	SIRT4
22	21615201	21622000	0.552757	ITPR1
15	80887601	80891200	0.552382	YPEL4
15	80887601	80891200	0.552382	MIR130A
18	49105601	49107600	0.551964	TRNAI-UAU
19	26927601	26986000	0.551948	SLC2A4
19	26927601	26986000	0.551948	CLDN7
19	26927601	26986000	0.551948	ELP5
19	26927601	26986000	0.551948	CTDNEP1
19	26927601	26986000	0.551948	GABARAP
19	26927601	26986000	0.551948	PHF23
19	26927601	26986000	0.551948	DVL2
19	26927601	26986000	0.551948	MIR324
19	26927601	26986000	0.551948	ACADVL
19	26927601	26986000	0.551948	DLG4
5	103594401	103597200	0.551694	USP5
13	80579601	80582000	0.550811	TSHZ2
6	116934801	116936800	0.550499	LOC104972780
9	95185201	95200800	0.550096	EZR
9	43839201	43846400	0.549439	PRDM1
24	25114001	25117600	0.549158	RNF138
17	54442401	54444400	0.548996	PPTC7
5	32553601	32563600	0.548966	ENDOU
5	105786001	105788800	0.548794	LOC104972567
5	105786001	105788800	0.548794	CCND2
17	72288801	72293600	0.548741	LOC112442080
17	72288801	72293600	0.548741	CRKL
16	52071601	52073600	0.548417	EFHD2
26	33473201	33476000	0.548398	TCF7L2
26	39565201	39568400	0.548063	GRK5
19	56671601	56675600	0.547679	RAB37
16	46853201	46857200	0.547584	PLEKHG5
18	54647201	54650800	0.547423	NOP53
28	26755201	26758000	0.546918	PALD1
23	7582001	7585600	0.546443	KIFC1
11	98257601	98261200	0.54642	FAM129B
1	110442401	110478400	0.545945	CCNL1
18	48124401	48131200	0.545619	YIF1B
5	56281201	56283200	0.545548	LRP1
25	36088401	36111200	0.545527	MEPCE
25	36088401	36111200	0.545527	PPP1R35
25	36088401	36111200	0.545527	C25H7orf61
2	1313601	1318000	0.545174	CCDC115
26	15161201	15166800	0.545062	ASMTL
13	54266401	54268800	0.544795	COL20A1
26	33462401	33471600	0.54451	TCF7L2
22	48399601	48406000	0.544296	NISCH
4	51880401	51886400	0.543726	CAV1
21	69384401	69386400	0.543381	AHNAK2
27	37550401	37552400	0.542762	THAP1
21	45644401	45646800	0.542606	LOC101907132
23	27509601	27514800	0.542476	LOC112443902
23	27509601	27514800	0.542476	LOC112443901
23	27509601	27514800	0.542476	LOC104975663
21	32644001	32645600	0.54247	LOC112443145
4	103518801	103523600	0.542283	LOC112446427
7	90851201	90854000	0.542229	ARRDC3
23	27516801	27539600	0.541918	VARS
23	27516801	27539600	0.541918	LSM2
23	27516801	27539600	0.541918	HSPA1L
23	27516801	27539600	0.541918	HSPA1A
10	13897601	13905200	0.541611	SMAD3
1	52133601	52136000	0.541309	BBX
18	53762801	53764800	0.541082	GNG8
25	13248801	13251600	0.540492	MIR193B
25	13248801	13251600	0.540492	LOC100849865
22	21277201	21282000	0.540185	ARL8B
5	65266801	65268800	0.539568	UTP20
10	4384001	4386800	0.539431	FEM1C
13	43348001	43349600	0.539393	LOC112449296
13	43348001	43349600	0.539393	LOC782061
14	16883601	16885200	0.539236	ZHX2
22	59118801	59133600	0.539206	COPG1
11	99571601	99591600	0.539172	PTPA
11	99571601	99591600	0.539172	CRAT
19	8776401	8789200	0.53833	VEZF1
7	43914401	43916400	0.538092	ADAMTSL5
22	43214001	43236800	0.537732	FLNB
18	21575601	21582400	0.537367	CHD9
7	11818001	11856000	0.53699	ZSWIM4
7	11818001	11856000	0.53699	MIR24-2
7	11818001	11856000	0.53699	MIR27A
7	11818001	11856000	0.53699	MIR23A
2	125766801	125790400	0.536975	AHDC1
10	25994001	25999200	0.536969	ZNF219
18	39975201	39978400	0.53679	LOC112442305
18	62177601	62180000	0.53668	BRSK1
8	29820801	29828000	0.536552	LOC101903205
7	106692801	106702800	0.53654	EFNA5
11	2826801	2828800	0.536424	SEMA4C
3	101229201	101234800	0.536324	LOC112446100
3	101229201	101234800	0.536324	LOC112446104
3	101229201	101234800	0.536324	LOC112446103
3	101229201	101234800	0.536324	LOC112446102
3	101229201	101234800	0.536324	RPS8
3	101229201	101234800	0.536324	BEST4
18	56058401	56077600	0.536032	LOC101905357
18	56058401	56077600	0.536032	BCL2L12
18	56058401	56077600	0.536032	IRF3
18	56058401	56077600	0.536032	SCAF1
3	106767601	106781600	0.535887	MACF1
3	14346801	14348400	0.535733	MEF2D
8	76008401	76012800	0.535589	GALT
19	55241201	55247200	0.535579	LOC112442709
25	19867201	19905200	0.535426	EEF2K
25	19867201	19905200	0.535426	TRNAL-UAG
25	19867201	19905200	0.535426	SDR42E2
3	119496401	119499600	0.535364	IL3RA
3	34800801	34802800	0.535165	FAM102B
29	42308801	42310800	0.535119	COX8A
5	74800801	74804400	0.5344	MYH9
1	127775601	127777600	0.534057	PXYLP1
9	60035201	60038000	0.534054	BACH2
18	61578801	61580400	0.533935	MYADM
25	1986801	1989600	0.533642	TBC1D24
7	43788001	43790800	0.532996	MUM1
19	8660801	8670000	0.53286	LOC112442597
17	53503601	53509600	0.532796	RHOF
3	34292401	34307600	0.532616	TAF13
25	448001	450000	0.532582	RAB11FIP3
19	50559601	50562400	0.532104	LOC112442696
1	79574001	79608400	0.531847	LOC100847171
1	79574001	79608400	0.531847	BCL6
5	109164801	109167200	0.531799	MICAL3
1	148446401	148450800	0.531494	CBR3
23	7387601	7389600	0.53131	SLC39A7
7	70220001	70221600	0.530684	LOC104969238
15	82770001	82773600	0.530532	TRNAF-GAA
15	82770001	82773600	0.530532	TRNAK-UUU
15	82770001	82773600	0.530532	LOC107133209
8	110301201	110306800	0.530512	TRAF1
14	75739201	75740800	0.530107	LOC112449559
5	87701601	87704400	0.529611	C2CD5
18	48384001	48444800	0.529536	LOC112442312
18	48384001	48444800	0.529536	ACTN4
18	48384001	48444800	0.529536	EIF3K
25	1072801	1081200	0.52938	GNPTG
22	60250001	60252000	0.529316	PLXNA1
22	49990001	50061600	0.528333	IFRD2
22	49990001	50061600	0.528333	HYAL3
22	49990001	50061600	0.528333	NAA80
22	49990001	50061600	0.528333	HYAL1
22	49990001	50061600	0.528333	HYAL2
22	49990001	50061600	0.528333	TUSC2
22	49990001	50061600	0.528333	RASSF1
22	49990001	50061600	0.528333	ZMYND10
22	49990001	50061600	0.528333	NPRL2
22	49990001	50061600	0.528333	CYB561D2
22	49990001	50061600	0.528333	TMEM115
25	1684401	1693600	0.527825	LOC112444384
25	1684401	1693600	0.527825	LOC100847802
25	1684401	1693600	0.527825	RAB26
19	56308801	56341600	0.527768	SLC16A5
19	56308801	56341600	0.527768	ARMC7
19	56308801	56341600	0.527768	NT5C
19	56308801	56341600	0.527768	LOC112442719
19	56308801	56341600	0.527768	JPT1
23	31894401	31918000	0.527767	HIST1H1A
23	31894401	31918000	0.527767	HIST1H3I
23	31894401	31918000	0.527767	H4
23	31894401	31918000	0.527767	LOC617905
7	65990401	65992400	0.527752	LARP1
3	14091601	14093600	0.527734	HDGF
3	48427201	48428800	0.527434	ALG14
5	26738401	26744000	0.527371	ESPL1
2	95454401	95476000	0.527021	KLF7
16	21798001	21821600	0.526951	TGFB2
19	43282801	43286800	0.526503	LOC112442851
5	111037201	111039200	0.526477	LOC112441544
18	50493601	50504400	0.526356	TGFB1
12	52417201	52419200	0.525864	MYCBP2
19	34661601	34671200	0.525804	RAI1
17	72889201	72891600	0.525786	TXNRD2
17	62750001	62770000	0.525738	SRSF9
17	62750001	62770000	0.525738	GATC
23	17771601	17776000	0.52557	NFKBIE
18	55938001	55947200	0.525324	LOC112442425
18	55938001	55947200	0.525324	LOC112442485
18	55938001	55947200	0.525324	LOC112442483
18	55938001	55947200	0.525324	LOC112442484
18	55938001	55947200	0.525324	RPL13A
18	55938001	55947200	0.525324	FLT3LG
5	74797601	74800400	0.525105	MYH9
22	12447201	12453200	0.524867	TTC21A
10	36958001	36961600	0.524667	TYRO3
19	26998001	27031600	0.524507	NEURL4
19	26998001	27031600	0.524507	GPS2
19	26998001	27031600	0.524507	EIF5A
4	94703201	94706800	0.524488	LOC107131356
16	67907601	67909600	0.524231	PLA2G4A
17	50929601	50932000	0.523928	SCARB1
5	103568801	103586800	0.523702	USP5
5	103568801	103586800	0.523702	TPI1
5	103568801	103586800	0.523702	SPSB2
10	88217601	88236800	0.523143	IRF2BPL
10	88217601	88236800	0.523143	LOC104973254
13	44597601	44600800	0.522903	KLF6
8	96605601	96607600	0.522679	ZNF462
18	55619201	55626800	0.522458	LOC101903913
5	109620001	109622400	0.52237	H1F0
10	36052801	36062800	0.5222	BAHD1
5	26521601	26525600	0.521449	TARBP2
25	41573601	41576800	0.521263	LOC107131853
7	101764001	101766000	0.521236	PAM
10	22301201	22308400	0.521082	LOC100336282
13	63894401	63896400	0.52089	DYNLRB1
7	54454001	54464800	0.520828	NR3C1
25	584801	587200	0.520801	JMJD8
25	584801	587200	0.520801	STUB1
18	56134401	56144800	0.520786	AP2A1
15	80962001	80999600	0.520706	CTNND1
25	26199601	26202800	0.520597	PPP4C
25	26199601	26202800	0.520597	TBX6
18	46456001	46467600	0.520496	HSPB6
18	46456001	46467600	0.520496	LIN37
18	46456001	46467600	0.520496	PSENEN
18	46456001	46467600	0.520496	U2AF1L4
18	46456001	46467600	0.520496	IGFLR1
19	27292801	27318400	0.520474	MPDU1
19	27292801	27318400	0.520474	CD68
19	27292801	27318400	0.520474	LOC112442805
19	27292801	27318400	0.520474	LOC112442840
19	27292801	27318400	0.520474	LOC112442823
19	27292801	27318400	0.520474	EIF4A1
19	27292801	27318400	0.520474	SENP3
19	27292801	27318400	0.520474	TNFSF13
5	103532401	103535600	0.52042	ATN1
18	48564401	48569200	0.520396	HNRNPL
7	34500001	34521600	0.520393	TNFAIP8
7	93048001	93053600	0.520287	NR2F1
18	54632401	54645200	0.520233	EHD2
5	66250801	66252800	0.519813	IGF1
7	98142401	98166000	0.519696	CHD1
7	43682801	43720800	0.51964	C7H19orf24
7	43682801	43720800	0.51964	CIRBP
7	43682801	43720800	0.51964	MIDN
7	43682801	43720800	0.51964	ATP5F1D
1	127558801	127579600	0.519624	ZBTB38
3	102080001	102083600	0.519353	ATP6V0B
22	42998401	43005200	0.519139	PXK
18	51416401	51418800	0.519068	LOC112441502
18	51416401	51418800	0.519068	LOC100336941
13	70221201	70224000	0.51902	CHD6
5	60479601	60518400	0.519003	ELK3
12	40133601	40138400	0.518817	PCDH9
10	13963201	13964800	0.518786	SMAD3
19	44018001	44023600	0.51834	UBTF
19	44018001	44023600	0.51834	LOC101907697
10	21578401	21652000	0.518313	RNF212B
10	21578401	21652000	0.518313	HOMEZ
10	21578401	21652000	0.518313	PPP1R3E
10	21578401	21652000	0.518313	BCL2L2
10	21578401	21652000	0.518313	PABPN1
10	21578401	21652000	0.518313	SLC22A17
1	117595601	117598400	0.518201	SERP1
1	117595601	117598400	0.518201	EIF2A
15	58198401	58224400	0.518198	LIN7C
3	108059601	108062400	0.517974	INPP5B
17	51022401	51028800	0.517699	SCARB1
11	103208001	103210000	0.517385	LOC618559
5	104026801	104043600	0.517328	PLEKHG6
5	104026801	104043600	0.517328	TNFRSF1A
29	24891601	24894000	0.5173	NAV2
2	86275601	86278800	0.517224	BOLL
3	101208801	101210400	0.517097	PLK3
19	10336801	10340800	0.51697	YPEL2
3	101294401	101297200	0.51686	LOC112446026
3	101294401	101297200	0.51686	ARMH1
18	61937201	61938800	0.516309	ZNF865
3	8444001	8450800	0.516172	TSTD1
19	22626001	22654800	0.515974	PITPNA
19	22626001	22654800	0.515974	INPP5K
8	110255601	110269200	0.515967	LOC112447759
8	110255601	110269200	0.515967	PHF19
7	43039201	43042800	0.515797	MIER2
17	12597201	12600400	0.515328	C17H4orf51
14	599601	604000	0.514439	DGAT1
14	599601	604000	0.514439	SCRT1
27	19204401	19206400	0.514163	LOC107131907
1	69308401	69311200	0.51411	ITGB5
13	3978801	3983200	0.513951	JAG1
1	118562401	118570000	0.513796	WWTR1
23	27195601	27200000	0.513558	PBX2
23	27195601	27200000	0.513558	NOTCH4
10	102770401	102772400	0.51353	LOC101901960
17	53270001	53275200	0.513273	MLXIP
7	92897601	92899600	0.513192	LOC100848699
24	37403201	37412800	0.513089	MYL12A
20	41694001	41696400	0.512822	PDZD2
13	65566001	65568800	0.512781	DLGAP4
18	54132801	54264000	0.512455	BBC3
18	54132801	54264000	0.512455	SAE1
18	54132801	54264000	0.512455	LOC104974899
18	54132801	54264000	0.512455	ZC3H4
4	76689601	76702400	0.512255	H2AFV
19	27322801	27335200	0.511952	FXR2
16	73086801	73097200	0.511746	SERTAD4
18	56019201	56040400	0.511633	PRR12
3	19457601	19466000	0.511558	RFX5
18	53015601	53019600	0.511524	PPP1R13L
25	27158801	27160800	0.511315	STX4
25	27158801	27160800	0.511315	STX1B
2	129280801	129286800	0.511297	LOC101909455
1	157351201	157353200	0.51117	KAT2B
3	48610401	48620800	0.511124	SLC44A3
14	81294801	81298800	0.511065	DEPTOR
16	33143601	33150400	0.510944	ZBTB18
25	36306801	36308800	0.510932	LOC617785
20	16987601	16995200	0.5107	IPO11
13	53781201	53784400	0.510666	OPRL1
23	27235601	27260000	0.510478	LOC101903877
23	27235601	27260000	0.510478	ATF6B
23	27235601	27260000	0.510478	FKBPL
23	27235601	27260000	0.510478	PRRT1
18	55948801	55962000	0.5103	FCGRT
18	55948801	55962000	0.5103	MIR150
18	55948801	55962000	0.5103	LOC112442424
18	55948801	55962000	0.5103	RPS11
11	64809201	64811200	0.510181	MEIS1
7	12813601	12816400	0.510177	DHPS
19	20134401	20322000	0.510136	SEZ6
19	20134401	20322000	0.510136	PHF12
19	20134401	20322000	0.510136	DHRS13
19	20134401	20322000	0.510136	FLOT2
19	20134401	20322000	0.510136	MIR144
19	20134401	20322000	0.510136	MIR451
19	20134401	20322000	0.510136	ERAL1
19	20134401	20322000	0.510136	TRNAG-UCC
19	20134401	20322000	0.510136	FAM222B
19	20134401	20322000	0.510136	TRAF4
19	20134401	20322000	0.510136	NEK8
19	20134401	20322000	0.510136	TLCD1
19	20134401	20322000	0.510136	LOC112442803
19	20134401	20322000	0.510136	LOC112442793
19	20134401	20322000	0.510136	LOC112442804
19	20134401	20322000	0.510136	LOC112442792
19	20134401	20322000	0.510136	RPL23A
19	20134401	20322000	0.510136	RAB34
19	20134401	20322000	0.510136	PROCA1
6	71846401	71848800	0.510012	SRP72
2	52235601	52246000	0.509768	ZEB2
25	35895201	35899200	0.509379	GIGYF1
25	35895201	35899200	0.509379	LOC112444313
19	39450801	39454400	0.509359	TRNAC-GCA
19	39450801	39454400	0.509359	MIR2341
19	39450801	39454400	0.509359	TRNAC-GCA
9	88440801	88452800	0.509316	RMND1
13	46322401	46325200	0.509171	WDR37
13	38022401	38024400	0.509085	RRBP1
1	152348001	152350000	0.509039	SH3BP5
7	106704001	106712000	0.508667	EFNA5
26	11070401	11085200	0.508405	IFIT5
26	11070401	11085200	0.508405	LOC100139670
25	10466801	10471600	0.508353	ZC3H7A
15	80513201	80516400	0.508236	TNKS1BP1
14	37232401	37239200	0.508207	TMEM70
17	72974801	72977200	0.50811	MIR1306
17	72974801	72977200	0.50811	DGCR8
24	42779601	42787200	0.508037	CIDEA
18	14442801	14445200	0.507855	ANKRD11
15	73644401	73646800	0.507649	LOC104974316
15	73644401	73646800	0.507649	LOC101908884
6	117256401	117258800	0.507633	SPON2
19	27766001	27774400	0.507589	LOC112442777
19	27766001	27774400	0.507589	TRNAG-GCC
19	27766001	27774400	0.507589	HES7
25	38801601	38810000	0.50756	ACTB
18	7767601	7777200	0.50725	PKD1L2
18	7767601	7777200	0.50725	GCSH
18	7767601	7777200	0.50725	LOC112442253
3	16301201	16346400	0.507065	NUP210L
3	16301201	16346400	0.507065	TPM3
3	16301201	16346400	0.507065	MIR190B
3	16301201	16346400	0.507065	C3H1orf189
3	16301201	16346400	0.507065	C3H1orf43
19	40375201	40790000	0.507	CCR7
19	40375201	40790000	0.507	TNS4
19	40375201	40790000	0.507	IGFBP4
19	40375201	40790000	0.507	TRNAC-GCA
19	40375201	40790000	0.507	TOP2A
19	40375201	40790000	0.507	GJD3
19	40375201	40790000	0.507	RARA
19	40375201	40790000	0.507	CDC6
19	40375201	40790000	0.507	WIPF2
19	40375201	40790000	0.507	RAPGEFL1
19	40375201	40790000	0.507	CASC3
19	40375201	40790000	0.507	MSL1
19	40375201	40790000	0.507	NR1D1
19	40375201	40790000	0.507	THRA
19	40375201	40790000	0.507	MED24
3	117023601	117026000	0.506826	RAB17
2	38553601	38558000	0.506634	ACVR1
19	54050001	54052400	0.506472	TNRC6C
10	21839201	22045600	0.506188	OXA1L
10	21839201	22045600	0.506188	SLC7A7
10	21839201	22045600	0.506188	LOC112448396
10	21839201	22045600	0.506188	MRPL52
10	21839201	22045600	0.506188	MMP14
10	21839201	22045600	0.506188	LRP10
10	21839201	22045600	0.506188	REM2
10	21839201	22045600	0.506188	RBM23
10	21839201	22045600	0.506188	PRMT5
10	21839201	22045600	0.506188	TRNAR-ACG
10	21839201	22045600	0.506188	HAUS4
10	21839201	22045600	0.506188	AJUBA
10	21839201	22045600	0.506188	C10H14orf93
1	69282401	69287200	0.505931	ITGB5
12	28560801	28564800	0.505579	N4BP2L2
13	60678001	60691600	0.505505	SOX12
10	73696001	73701200	0.505491	LOC112448509
25	29505601	29508000	0.504923	GALNT17
2	117957601	117962800	0.504761	FBXO36
2	117957601	117962800	0.504761	TRIP12
26	23044801	23046800	0.504421	CUEDC2
26	23044801	23046800	0.504421	FBXL15
4	98805201	98809200	0.504228	TMEM140
11	26360801	26362800	0.504223	PPM1B
25	36466001	36469600	0.504166	GJC3
25	36466001	36469600	0.504166	LOC101904258
18	49040001	49042800	0.504067	GMFG
22	54165601	54167200	0.50405	LOC100847326
5	26774801	26786000	0.503924	RARG
29	42478401	42508000	0.503881	STIP1
7	17116401	17122800	0.503866	MYO1F
7	17116401	17122800	0.503866	LOC112447350
3	18728801	18735600	0.503737	S100A11
14	1862401	1864400	0.503669	ADGRB1
5	90734801	90736800	0.503641	PLEKHA5
22	32452001	32462000	0.503583	ARL6IP5
23	45624801	45635200	0.503555	TFAP2A
7	2249601	2252800	0.503385	ADAMTS2
4	10168001	10173200	0.503329	CDK6
3	19710801	19816800	0.503058	SETDB1
3	19710801	19816800	0.503058	CERS2
3	19710801	19816800	0.503058	ANXA9
3	19710801	19816800	0.503058	MINDY1
3	19710801	19816800	0.503058	PRUNE1
3	19710801	19816800	0.503058	TRNAG-CCC
3	19710801	19816800	0.503058	BNIPL
3	19710801	19816800	0.503058	C3H1orf56
3	19710801	19816800	0.503058	CDC42SE1
3	19710801	19816800	0.503058	MLLT11
3	19710801	19816800	0.503058	LOC104971501
3	19710801	19816800	0.503058	GABPB2
5	112527201	112597200	0.502678	ACO2
5	112527201	112597200	0.502678	PHF5A
5	112527201	112597200	0.502678	TOB2
21	28816001	28825200	0.502557	TM2D3
14	63896001	63906000	0.502355	LOC112449539
17	32380001	32382000	0.502257	FAT4
15	82774401	82777200	0.50221	LOC107133209
3	34333201	34336000	0.502161	WDR47
25	35794001	35796000	0.502081	SLC12A9
7	49826401	49866400	0.501944	ETF1
7	49826401	49866400	0.501944	EGR1
20	38079201	38081200	0.501764	SKP2
21	10566801	10571200	0.501606	LOC112441505
21	10566801	10571200	0.501606	NR2F2
21	69852401	69854800	0.501221	LOC112443194
15	77084801	77150800	0.501094	MADD
15	77084801	77150800	0.501094	NR1H3
15	77084801	77150800	0.501094	ACP2
15	77084801	77150800	0.501094	DDB2
7	43583601	43587600	0.500983	POLR2E
18	50974001	50978800	0.500833	PAFAH1B3
18	50974001	50978800	0.500833	PRR19
10	22321601	22324400	0.500794	LOC100336282
26	16771601	16774400	0.500641	PDLIM1
19	39323201	39324800	0.500612	MLLT6
25	27067201	27114000	0.500449	SETD1A
25	27067201	27114000	0.500449	ORAI3
25	27067201	27114000	0.500449	LOC112444350
25	27067201	27114000	0.500449	FBXL19
14	69189201	69194000	0.500409	PLEKHF2
27	32978801	32982400	0.500151	ZNF703
27	14947601	14950400	0.500051	IRF2
8	84904801	84906800	0.499796	PHF2
29	50074401	50076400	0.499691	BRSK2
17	72001201	72012000	0.499655	MAPK1
3	86222801	86224800	0.499447	FGGY
18	53780001	53791200	0.499169	MIR2897
18	53780001	53791200	0.499169	PRKD2
18	53780001	53791200	0.499169	DACT3
15	30911601	30920800	0.499029	TMEM136
10	22595201	22603600	0.499009	LOC100336282
13	81127601	81146800	0.499006	ZNF217
25	11736001	11738400	0.498754	SHISA9
22	48775201	48795200	0.49823	TRNAG-CCC
22	48775201	48795200	0.49823	POC1A
1	2124801	2130800	0.498154	IFNGR2
29	49136001	49138800	0.497898	KCNQ1
7	21452801	21456400	0.497862	MOB3A
25	26869601	26887600	0.497833	RNF40
25	26869601	26887600	0.497833	CCDC189
25	26869601	26887600	0.497833	PHKG2
19	40287601	40312800	0.497743	PSMD3
19	40287601	40312800	0.497743	GSDMA
11	11216401	11219200	0.49759	PRADC1
18	56168001	56182400	0.497497	MED25
18	56168001	56182400	0.497497	FUZ
12	21899201	21902800	0.497487	FOXO1
21	68320401	68322800	0.497288	ZFYVE21
1	158222801	158234800	0.497254	TXLNA
2	107180001	107218400	0.496837	TUBA1D
2	107180001	107218400	0.496837	TUBA4A
2	107180001	107218400	0.496837	STK16
2	107180001	107218400	0.496837	GLB1L
2	107180001	107218400	0.496837	ANKZF1
8	46774001	46788000	0.496704	LOC112447801
26	20394001	20396000	0.496646	CNNM1
18	53716801	53720800	0.496645	TRNAA-AGC
4	116854801	116856800	0.496575	DPP6
4	32087201	32089200	0.496536	IGF2BP3
3	15579601	15637200	0.496396	LOC112446115
3	15579601	15637200	0.496396	PBXIP1
3	15579601	15637200	0.496396	PYGO2
3	15579601	15637200	0.496396	SHC1
3	15579601	15637200	0.496396	CKS1B
3	15579601	15637200	0.496396	FLAD1
3	15579601	15637200	0.496396	ZBTB7B
7	15321201	15323200	0.496304	CARM1
20	4530001	4614400	0.496294	ERGIC1
20	4530001	4614400	0.496294	DUSP1
1	107073601	107077200	0.496146	MIR15B
1	107073601	107077200	0.496146	MIR16B
1	107073601	107077200	0.496146	SMC4
11	100011601	100024000	0.496136	NTMT1
11	100011601	100024000	0.496136	C11H9orf50
13	74584801	74590400	0.496022	UBE2C
13	74584801	74590400	0.496022	DNTTIP1
7	62920801	62934800	0.495992	ATOX1
19	20816801	20818400	0.495942	ABHD15
23	17741201	17766000	0.495934	NFKBIE
23	17741201	17766000	0.495934	SLC35B2
23	17741201	17766000	0.495934	HSP90AB1
23	17741201	17766000	0.495934	LOC101905365
27	27121601	27123600	0.495573	WRN
14	6532801	6534800	0.495501	KHDRBS3
19	55894001	55930400	0.495476	SMIM6
19	55894001	55930400	0.495476	RECQL5
19	55894001	55930400	0.495476	SAP30BP
11	24520401	24527200	0.495259	LOC112448762
7	11613601	11624400	0.494971	MISP3
7	11613601	11624400	0.494971	C7H19orf67
7	11613601	11624400	0.494971	SAMD1
3	14244001	14249200	0.494916	TTC24
18	44692001	44698000	0.494721	KIAA0355
18	50022001	50047600	0.494415	RAB4B
18	50022001	50047600	0.494415	MIA
18	50022001	50047600	0.494415	SNRPA
5	57130801	57228000	0.494204	ERBB3
5	57130801	57228000	0.494204	PA2G4
5	57130801	57228000	0.494204	ZC3H10
5	57130801	57228000	0.494204	LOC101903253
5	57130801	57228000	0.494204	ESYT1
5	57130801	57228000	0.494204	LOC112446711
5	57130801	57228000	0.494204	MYL6B
5	57130801	57228000	0.494204	MYL6
5	57130801	57228000	0.494204	SMARCC2
5	57130801	57228000	0.494204	TRNAS-CGA
5	57130801	57228000	0.494204	LOC112446710
5	57130801	57228000	0.494204	RNF41
9	25539601	25554000	0.493857	HEY2
23	27464001	27466000	0.493669	ZBTB12
18	40320001	40324400	0.493612	C18H19orf12
19	39273601	39275600	0.493512	EPOP
12	85230001	85232000	0.493482	NAXD
19	61892001	61896800	0.493272	AMZ2
16	46793601	46800000	0.49324	KLHL21
5	96635201	96664000	0.492998	EMP1
10	88780001	88783200	0.492854	SPTLC2
7	40348801	40375200	0.492835	LOC112447599
7	40348801	40375200	0.492835	RACK1
7	40348801	40375200	0.492835	TRIM41
7	40348801	40375200	0.492835	TRNAV-CAC
7	40348801	40375200	0.492835	TRNAK-CUU
7	40348801	40375200	0.492835	TRNAV-AAC
7	40348801	40375200	0.492835	LOC112447407
25	34378801	34392000	0.492743	YWHAG
14	73870401	73876400	0.492689	LOC100848958
14	73870401	73876400	0.492689	LOC101906456
26	51847601	51850000	0.492353	DPYSL4
15	80949601	80951200	0.492316	SELENOH
15	80949601	80951200	0.492316	TMX2
23	21789201	21794400	0.492292	LOC781635
16	4172401	4178400	0.492129	SRGAP2
23	41706801	41711600	0.492053	JARID2
5	87602801	87604800	0.491969	ETNK1
9	75099601	75106000	0.491945	IFNGR1
2	135759601	135771200	0.491923	LOC112443502
2	135759601	135771200	0.491923	FBXO42
3	120304401	120306800	0.491754	SNED1
9	43848801	43864800	0.491732	PRDM1
5	65631601	65633600	0.491731	GNPTAB
19	10795601	10841200	0.49167	TUBD1
19	10795601	10841200	0.49167	MIR21
19	10795601	10841200	0.49167	VMP1
19	47914001	47919200	0.4914	MAP3K3
2	119346401	119412000	0.491335	PTMA
2	119346401	119412000	0.491335	LOC101905734
2	119346401	119412000	0.491335	LOC112443160
19	27760401	27762400	0.491134	TRNAL-UAG
19	27760401	27762400	0.491134	TRNAQ-CUG
19	27760401	27762400	0.491134	TRNAK-UUU
19	20839601	20843600	0.491097	GIT1
11	78904401	78906800	0.491069	TTC32
19	48359201	48377200	0.490836	TEX2
19	48359201	48377200	0.490836	LOC112442831
19	48359201	48377200	0.490836	LOC112442810
19	48359201	48377200	0.490836	LOC101902037
6	33525601	33527200	0.490759	CCSER1
11	98511201	98514400	0.490696	ENG
4	85081201	85082800	0.490615	KCND2
19	39691601	39700400	0.490534	RPL19
19	39691601	39700400	0.490534	CACNB1
1	143446401	143448400	0.490409	LOC112448267
7	7790401	7919200	0.490224	NOTCH3
7	7790401	7919200	0.490224	EPHX3
7	7790401	7919200	0.490224	BRD4
15	74377601	74379600	0.490219	ALX4
19	51115601	51122800	0.490167	MRPL12
6	91798801	91801600	0.490136	SEPT11
1	99366001	99370000	0.490121	GOLIM4
22	37421601	37426400	0.49002	PSMD6
19	12353601	12358800	0.489569	PPM1D
23	10894001	10896800	0.489552	MTCH1
19	26423601	26455200	0.489464	RNF167
19	26423601	26455200	0.489464	PFN1
19	26423601	26455200	0.489464	ENO3
19	26423601	26455200	0.489464	SPAG7
19	26423601	26455200	0.489464	LOC100848357
19	26423601	26455200	0.489464	CAMTA2
26	21845601	21852000	0.489434	PDZD7
19	53518001	53531600	0.489312	USP36
19	26472001	26485600	0.48931	CHRNE
25	27126801	27129200	0.489307	STX1B
2	135806001	135808000	0.48925	FBXO42
3	14106401	14115600	0.489195	ISG20L2
7	71666401	71668800	0.489182	PWWP2A
25	35887601	35894400	0.488972	LOC112444313
25	35887601	35894400	0.488972	POP7
5	56311601	56376400	0.488589	NEMP1
5	56311601	56376400	0.488589	LOC101902542
5	56311601	56376400	0.488589	NAB2
5	56311601	56376400	0.488589	STAT6
5	56311601	56376400	0.488589	MIR2431
5	56311601	56376400	0.488589	LOC112446855
2	129298001	129301600	0.488463	ID3
2	129298001	129301600	0.488463	LOC101909455
17	70104001	70111600	0.488358	PIK3IP1
11	64812001	64814400	0.488289	MEIS1
23	16142801	16145200	0.488213	TRERF1
3	9854801	9857200	0.488204	SLAMF8
8	59843201	59849200	0.488141	CA9
8	59843201	59849200	0.488141	LOC112447810
9	61197601	61199200	0.488135	RNGTT
1	110947201	110954800	0.48812	TIPARP
2	124324401	124329600	0.487959	PTPRU
19	49636001	49638400	0.487958	METRNL
18	53931201	53934400	0.487911	AP2S1
24	54973601	54976000	0.487621	TCF4
25	3750001	3755200	0.487586	MGRN1
25	3750001	3755200	0.487586	LOC112444386
16	61831201	61834400	0.487523	XPR1
7	26430401	26433200	0.487445	PRRC1
7	26430401	26433200	0.487445	LOC107132618
1	124883201	124886800	0.487402	C1H3orf58
14	81268801	81275200	0.487341	DSCC1
3	14652401	14720400	0.487338	UBQLN4
3	14652401	14720400	0.487338	LAMTOR2
3	14652401	14720400	0.487338	RAB25
3	14652401	14720400	0.487338	MEX3A
3	14652401	14720400	0.487338	LMNA
10	36000801	36028400	0.487334	IVD
10	36000801	36028400	0.487334	KNSTRN
18	53198401	53200400	0.48733	GPR4
7	5067601	5071200	0.48728	PIK3R2
7	5067601	5071200	0.48728	LOC112447324
3	79918001	79924800	0.487254	LEPROT
29	42574801	42580800	0.487165	BAD
5	74872801	74879200	0.486987	LOC112446838
7	20510001	20530400	0.486905	NFIC
18	49976401	49994800	0.48689	COQ8B
18	49976401	49994800	0.48689	LOC112442317
15	40724001	40726800	0.486865	DKK3
3	15648801	15664400	0.486826	PMVK
1	69490401	69511200	0.486707	HEG1
11	103865601	103868000	0.48667	PMPCA
5	26538401	26560800	0.486548	LOC112446842
5	26538401	26560800	0.486548	PCBP2
5	26538401	26560800	0.486548	MAP3K12
25	1167201	1174000	0.486479	TELO2
27	15066401	15068400	0.486435	CASP3
8	11670001	11672400	0.486399	ACO1
11	28993201	28996000	0.48637	RHOQ
21	58170801	58175200	0.486361	UNC79
8	10358801	10363600	0.486336	ZNF395
7	43902001	43912400	0.486299	ADAMTSL5
21	57810801	57818800	0.486092	TMEM251
18	53493201	53498800	0.486038	CCDC61
10	13543201	13545200	0.485952	SMAD6
5	55956801	55964800	0.485879	MIR2430
5	55956801	55964800	0.485879	MARS
5	55956801	55964800	0.485879	DDIT3
1	145985201	145988800	0.485664	C1H21orf58
19	23339201	23341200	0.48561	SGSM2
11	98486401	98490400	0.485503	FPGS
23	9008401	9012400	0.485481	ANKS1A
21	14138401	14245600	0.48523	LOC112443130
21	14138401	14245600	0.48523	LOC101902930
11	98708801	98741600	0.485093	SLC25A25
11	98708801	98741600	0.485093	NAIF1
25	41591201	41593600	0.484765	LOC104975928
3	15371601	15382000	0.484393	SCAMP3
3	15371601	15382000	0.484393	CLK2
3	14359601	14366800	0.484214	MEF2D
2	73386001	73389600	0.484195	NIFK
11	82977601	82988000	0.484046	LOC112448823
11	82977601	82988000	0.484046	LOC112441484
11	82977601	82988000	0.484046	NBAS
19	61764401	61766400	0.48403	WIPI1
7	1693201	1705600	0.483964	HNRNPH1
8	69468801	69477600	0.483894	SFTPC
8	69468801	69477600	0.483894	LGI3
19	44796801	44852800	0.483598	LOC112442679
19	44796801	44852800	0.483598	HEXIM2
19	44796801	44852800	0.483598	LOC112442677
19	44796801	44852800	0.483598	HEXIM1
19	44796801	44852800	0.483598	ACBD4
19	44796801	44852800	0.483598	PLCD3
18	55902001	55906800	0.483474	PIH1D1
3	20105201	20227200	0.483378	RPRD2
3	20105201	20227200	0.483378	TARS2
3	20105201	20227200	0.483378	ECM1
3	20105201	20227200	0.483378	LOC104971510
3	20105201	20227200	0.483378	LOC107132275
3	20105201	20227200	0.483378	TRNAS-GGA
3	20105201	20227200	0.483378	ADAMTSL4
3	20105201	20227200	0.483378	MCL1
3	20105201	20227200	0.483378	LOC104971503
3	20105201	20227200	0.483378	LOC112445951
3	20105201	20227200	0.483378	ENSA
7	17757201	17759600	0.483369	GPR108
26	39370401	39374400	0.483324	GRK5
2	106308001	106310800	0.483298	TMBIM1
2	106308001	106310800	0.483298	PNKD
18	53328401	53334000	0.483249	RSPH6A
18	53328401	53334000	0.483249	DMWD
16	72995201	72997200	0.483052	HHAT
28	29718801	29730400	0.482988	CAMK2G
14	37206401	37219200	0.482936	ELOC
5	113528401	113533600	0.482858	A4GALT
5	113528401	113533600	0.482858	LOC104972597
14	61587201	61680800	0.482831	LOC107133128
14	61587201	61680800	0.482831	AZIN1
7	4364001	4366000	0.482797	UPF1
11	25497601	25508000	0.482751	ZFP36L2
16	29670401	29753600	0.482746	ITPKB
5	88165201	88169200	0.482474	CMAS
18	56547601	56550000	0.4824	NR1H2
10	66957601	66960400	0.482375	CNIH1
19	42484401	42519200	0.482331	CAVIN1
19	42484401	42519200	0.482331	STAT3
7	11250401	11294400	0.482248	GIPC1
7	11250401	11294400	0.482248	DNAJB1
7	11250401	11294400	0.482248	LOC107132603
7	11250401	11294400	0.482248	TECR
25	38286801	38291200	0.482213	RAC1
18	52823601	52825600	0.48215	TRAPPC6A
28	41639201	41648000	0.482011	GLUD1
5	113458401	113478400	0.481844	CYB5R3
5	113458401	113478400	0.481844	LOC112446886
5	113458401	113478400	0.481844	POLDIP3
13	33140401	33142800	0.481462	EPC1
2	129475201	129490000	0.481286	ZNF436
5	25678401	25821600	0.481148	CBX5
5	25678401	25821600	0.481148	HNRNPA1
5	25678401	25821600	0.481148	NFE2
5	25678401	25821600	0.481148	MIR148B
5	25678401	25821600	0.481148	COPZ1
5	25678401	25821600	0.481148	GPR84
5	25678401	25821600	0.481148	ZNF385A
5	25678401	25821600	0.481148	LOC112446663
5	25678401	25821600	0.481148	ITGA5
10	84643201	84649600	0.480944	TRNAE-UUC
10	84643201	84649600	0.480944	PSEN1
25	36333601	36340800	0.48092	TAF6
25	36333601	36340800	0.48092	CNPY4
17	50869201	50886800	0.480854	TRNAA-UGC
17	50869201	50886800	0.480854	TRNAD-GUC
17	50869201	50886800	0.480854	TRNAF-GAA
17	50869201	50886800	0.480854	LOC112442034
17	50869201	50886800	0.480854	TRNAD-GUC
17	50869201	50886800	0.480854	TRNAA-UGC
13	23432001	23443600	0.480761	BMI1
5	116618801	116621200	0.480702	GTSE1
28	18930001	18936800	0.480627	EGR2
28	18930001	18936800	0.480627	ADO
5	109434401	109436400	0.480534	LGALS2
7	18590801	18595600	0.480459	LONP1
3	16022801	16024800	0.480411	UBE2Q1
11	6838401	6840800	0.480403	IL1R1
25	35773201	35775200	0.480377	SRRT
8	110184401	110196400	0.48033	PSMD5
8	110184401	110196400	0.48033	LOC101904668
8	110184401	110196400	0.48033	FBXW2
7	3902801	3928800	0.48028	MAU2
7	3902801	3928800	0.48028	GATAD2A
12	74437601	74444400	0.480216	MBNL2
19	35883601	35903200	0.480203	TOB1
10	86019201	86021600	0.480013	YLPM1
7	7702001	7704800	0.479944	RASAL3
18	49876001	49888400	0.479665	SHKBP1
18	49876001	49888400	0.479665	SPTBN4
14	36629201	36652000	0.479658	RDH10
26	24842401	24880400	0.479551	ITPRIP
26	24842401	24880400	0.479551	LOC104975979
26	24842401	24880400	0.479551	GSTO2
8	23784001	23810000	0.479509	MLLT3
25	41758801	41760800	0.479205	COX19
15	13980401	13987600	0.479105	LOC112441605
15	13980401	13987600	0.479105	MAML2
5	110988401	110990800	0.479104	LOC112446630
27	25692801	25694800	0.479071	DUSP4
13	77994401	77997600	0.479039	RNF114
16	32402001	32428800	0.479024	COX20
16	32402001	32428800	0.479024	HNRNPU
1	83129201	83132800	0.478999	ABCC5
18	36474001	36477600	0.478959	COG8
21	30654001	30659200	0.478869	DNAJA4
28	26373201	26375200	0.478824	TYSND1
16	50846801	50849600	0.478498	LOC112441930
11	98879601	98894400	0.478398	SWI5
11	98879601	98894400	0.478398	GOLGA2
21	44898801	44901200	0.47836	LOC104976664
21	44898801	44901200	0.47836	SPTSSA
25	1116401	1120000	0.478243	C25H16orf91
25	35943201	35954800	0.478181	PCOLCE
25	35943201	35954800	0.478181	MOSPD3
25	35943201	35954800	0.478181	TFR2
16	61468001	61470400	0.478132	LHX4
19	37110401	37112400	0.478109	NGFR
10	21370401	21373200	0.478105	JPH4
10	21370401	21373200	0.478105	LOC101905427
8	53347201	53349200	0.478061	VPS13A
10	45353601	45381200	0.477846	OAZ2
9	52789201	52791200	0.477786	KLHL32
15	27910801	27916400	0.477722	PCSK7
2	80266801	80269600	0.4777	NABP1
1	36157201	36160800	0.477634	C1H3orf38
18	54084001	54086000	0.477594	NPAS1
12	19299601	19302800	0.477437	KPNA3
19	55731201	55741200	0.477311	TRIM65
25	9619201	9621200	0.477088	CLEC16A
25	26738801	26787200	0.477081	FBRS
25	26738801	26787200	0.477081	PRR14
25	26738801	26787200	0.477081	ZNF689
25	26738801	26787200	0.477081	ZNF688
1	69305601	69308000	0.477036	ITGB5
19	38430001	38461600	0.476967	MIR2957
19	38430001	38461600	0.476967	MIR152
19	38430001	38461600	0.476967	COPZ2
19	38430001	38461600	0.476967	NFE2L1
17	68583201	68586400	0.476775	GAS2L1
19	42728001	42733200	0.476673	PLEKHH3
11	98852001	98865200	0.476629	MIR3154
11	98852001	98865200	0.476629	MIR3604-2
11	98852001	98865200	0.476629	MIR199B
11	98852001	98865200	0.476629	DNM1
19	55754401	55766800	0.476614	WBP2
29	44952401	44958800	0.476568	PC
26	44338801	44340800	0.47654	EEF1AKMT2
26	44338801	44340800	0.47654	FAM53B
4	46951601	46955200	0.476484	LOC107132399
4	46951601	46955200	0.476484	ATXN7L1
7	15826001	15828800	0.476442	ELAVL3
8	10032001	10033600	0.476315	EXTL3
17	51568801	51574800	0.476294	LOC104974633
17	51568801	51574800	0.476294	LOC100847522
2	133750801	133756400	0.476172	LOC112443467
2	133750801	133756400	0.476172	IFFO2
19	42134001	42135600	0.476094	CNP
26	51770001	51771600	0.475976	JAKMIP3
15	75711201	75713200	0.475953	CHST1
7	11804801	11807600	0.475911	LOC112447338
7	11804801	11807600	0.475911	C7H19orf57
7	4758801	4761200	0.475854	LOC101908182
13	2778001	2780800	0.475851	PAK5
14	46196001	46198000	0.475801	EXT1
7	15067601	15070400	0.475785	KRI1
4	44479201	44482400	0.475759	NAPEPLD
4	44479201	44482400	0.475759	ARMC10
7	98021601	98030400	0.475688	RGMB
11	33154401	33156800	0.47568	NRXN1
18	3456801	3460800	0.475666	CNTNAP4
11	98478401	98484000	0.475428	FPGS
19	43206001	43245200	0.475154	LOC112442849
19	43206001	43245200	0.475154	LOC112442860
19	43206001	43245200	0.475154	LOC112442846
19	43206001	43245200	0.475154	LOC112442853
19	43206001	43245200	0.475154	LOC112442844
19	43206001	43245200	0.475154	LOC104975091
11	29498001	29500800	0.475154	TTC7A
19	54566401	54570000	0.475148	SEPT9
7	19972001	19974000	0.474986	ZBTB7A
27	34152801	34158800	0.474971	ADAM9
8	76021201	76046000	0.474892	LOC104969408
8	76021201	76046000	0.474892	LOC508933
8	76021201	76046000	0.474892	CCL27
8	76021201	76046000	0.474892	IL11RA
22	16985601	16987200	0.474756	CPNE9
11	71943601	71958000	0.474682	SLC4A1AP
17	51018401	51021200	0.474656	SCARB1
14	37222001	37226000	0.474448	TMEM70
18	49997601	50005600	0.47438	ITPKC
13	45162401	45165200	0.474329	LOC101904520
25	36906401	36910800	0.474172	ZNF394
25	36906401	36910800	0.474172	ZKSCAN5
7	19264801	19266800	0.474071	ARRDC5
9	38710401	38946000	0.474054	REV3L
9	38710401	38946000	0.474054	LOC784866
9	38710401	38946000	0.474054	LOC112448038
9	38710401	38946000	0.474054	TRAF3IP2
9	38710401	38946000	0.474054	LOC112448037
9	38710401	38946000	0.474054	FYN
29	40903601	41206800	0.47405	SLC3A2
29	40903601	41206800	0.47405	LOC112444948
29	40903601	41206800	0.47405	LOC112444954
29	40903601	41206800	0.47405	LOC112444953
29	40903601	41206800	0.47405	LOC112444952
29	40903601	41206800	0.47405	LOC112444960
29	40903601	41206800	0.47405	LOC112444950
29	40903601	41206800	0.47405	LOC112444955
29	40903601	41206800	0.47405	LOC112444957
29	40903601	41206800	0.47405	LOC112444959
29	40903601	41206800	0.47405	LOC104976274
29	40903601	41206800	0.47405	LOC112444936
29	40903601	41206800	0.47405	WDR74
29	40903601	41206800	0.47405	LOC112444859
29	40903601	41206800	0.47405	STX5
29	40903601	41206800	0.47405	NXF1
29	40903601	41206800	0.47405	TMEM223
29	40903601	41206800	0.47405	TMEM179B
29	40903601	41206800	0.47405	TAF6L
29	40903601	41206800	0.47405	POLR2G
29	40903601	41206800	0.47405	ZBTB3
29	40903601	41206800	0.47405	TTC9C
29	40903601	41206800	0.47405	HNRNPUL2
29	40903601	41206800	0.47405	GNG3
29	40903601	41206800	0.47405	BSCL2
29	40903601	41206800	0.47405	LRRN4CL
29	40903601	41206800	0.47405	UBXN1
29	40903601	41206800	0.47405	UQCC3
29	40903601	41206800	0.47405	LBHD1
29	40903601	41206800	0.47405	LOC112444961
29	40903601	41206800	0.47405	C29H11orf98
29	40903601	41206800	0.47405	CSKMT
29	40903601	41206800	0.47405	INTS5
29	40903601	41206800	0.47405	GANAB
29	40903601	41206800	0.47405	B3GAT3
29	40903601	41206800	0.47405	ROM1
29	40903601	41206800	0.47405	EML3
29	40903601	41206800	0.47405	MTA2
29	40903601	41206800	0.47405	TRNAG-UCC
29	40903601	41206800	0.47405	TUT1
29	40903601	41206800	0.47405	EEF1G
29	40903601	41206800	0.47405	AHNAK
25	1509201	1598800	0.474027	TSC2
25	1509201	1598800	0.474027	NTHL1
25	1509201	1598800	0.474027	SLC9A3R2
25	1509201	1598800	0.474027	NPW
25	1509201	1598800	0.474027	ZNF598
25	1509201	1598800	0.474027	SYNGR3
25	1509201	1598800	0.474027	GFER
25	1509201	1598800	0.474027	NOXO1
25	1509201	1598800	0.474027	LOC104976739
25	1509201	1598800	0.474027	TBL3
25	1509201	1598800	0.474027	RNF151
25	1509201	1598800	0.474027	LOC112444391
25	1509201	1598800	0.474027	LOC112444382
25	1509201	1598800	0.474027	LOC112444383
25	1509201	1598800	0.474027	RPS2
25	1509201	1598800	0.474027	NDUFB10
25	1509201	1598800	0.474027	LOC112444341
25	1509201	1598800	0.474027	RPL3L
4	24876401	24878400	0.473962	ISPD
3	59599601	59611600	0.473884	RPF1
3	59599601	59611600	0.473884	GNG5
15	45206801	45215600	0.473798	PPFIBP2
3	9607601	9609600	0.473709	KCNJ10
1	86120001	86122000	0.47368	FXR1
19	8790801	8809200	0.47365	SRSF1
19	8790801	8809200	0.47365	LOC112442598
7	6896001	6915600	0.473608	TPM4
16	51138001	51147200	0.473423	CCNL2
19	22674801	22677600	0.473268	PITPNA
4	81230401	81244000	0.473253	RALA
3	110195601	110202400	0.473226	NCDN
22	50179201	50188800	0.473218	SEMA3F
23	24950801	24956400	0.473208	TRAM2
7	44592001	44610000	0.473192	HSPA4
11	2892801	2895200	0.473098	FAM178B
8	110763601	110771600	0.472911	STOM
18	62538801	62541200	0.472878	FCAR
11	100970401	100980400	0.472831	EXOSC2
10	42960401	42987600	0.472791	LOC112448446
10	42960401	42987600	0.472791	LOC112448447
25	4931601	4934400	0.472657	RBFOX1
12	75504001	75514400	0.472458	STK24
15	29248401	29278000	0.472428	PHLDB1
15	29248401	29278000	0.472428	ARCN1
10	22326401	22330000	0.472266	LOC100336282
22	43006401	43024800	0.472102	RPP14
29	43602401	44407600	0.472021	LOC112444944
29	43602401	44407600	0.472021	TRNAS-GCU
29	43602401	44407600	0.472021	B4GAT1
29	43602401	44407600	0.472021	BRMS1
29	43602401	44407600	0.472021	RIN1
29	43602401	44407600	0.472021	CD248
29	43602401	44407600	0.472021	TMEM151A
29	43602401	44407600	0.472021	YIF1A
29	43602401	44407600	0.472021	CNIH2
29	43602401	44407600	0.472021	RAB1B
29	43602401	44407600	0.472021	LOC107131974
29	43602401	44407600	0.472021	KLC2
29	43602401	44407600	0.472021	PACS1
29	43602401	44407600	0.472021	SF3B2
29	43602401	44407600	0.472021	GAL3ST3
29	43602401	44407600	0.472021	CATSPER1
29	43602401	44407600	0.472021	CST6
29	43602401	44407600	0.472021	BANF1
29	43602401	44407600	0.472021	EIF1AD
29	43602401	44407600	0.472021	SART1
29	43602401	44407600	0.472021	TSGA10IP
29	43602401	44407600	0.472021	LOC104976284
29	43602401	44407600	0.472021	DRAP1
29	43602401	44407600	0.472021	C29H11orf68
29	43602401	44407600	0.472021	FOSL1
29	43602401	44407600	0.472021	CCDC85B
29	43602401	44407600	0.472021	FIBP
29	43602401	44407600	0.472021	CTSW
29	43602401	44407600	0.472021	EFEMP2
29	43602401	44407600	0.472021	MUS81
29	43602401	44407600	0.472021	CFL1
29	43602401	44407600	0.472021	LOC789733
29	43602401	44407600	0.472021	LOC101904071
29	43602401	44407600	0.472021	LOC112444850
29	43602401	44407600	0.472021	OVOL1
29	43602401	44407600	0.472021	AP5B1
29	43602401	44407600	0.472021	RNASEH2C
29	43602401	44407600	0.472021	KAT5
29	43602401	44407600	0.472021	LOC101904027
29	43602401	44407600	0.472021	LOC112444834
29	43602401	44407600	0.472021	RELA
29	43602401	44407600	0.472021	SIPA1
29	43602401	44407600	0.472021	TRNAE-UUC
29	43602401	44407600	0.472021	PCNX3
29	43602401	44407600	0.472021	MAP3K11
29	43602401	44407600	0.472021	KCNK7
29	43602401	44407600	0.472021	EHBP1L1
29	43602401	44407600	0.472021	FAM89B
29	43602401	44407600	0.472021	SSSCA1
29	43602401	44407600	0.472021	LTBP3
29	43602401	44407600	0.472021	SCYL1
29	43602401	44407600	0.472021	LOC101903949
29	43602401	44407600	0.472021	LOC112444862
29	43602401	44407600	0.472021	LOC112444863
29	43602401	44407600	0.472021	LOC104976281
29	43602401	44407600	0.472021	LOC104976804
29	43602401	44407600	0.472021	FRMD8
6	113086001	113089600	0.471858	LOC532207
25	22674001	22676000	0.471695	ARHGAP17
14	36619201	36627200	0.471641	RPL7
11	6831601	6833600	0.47155	IL1R1
8	69433201	69438800	0.471155	HR
16	80582001	80585600	0.471142	LOC112441884
7	90579201	90609600	0.471049	ADGRV1
3	15444401	15472800	0.471024	EFNA1
3	15444401	15472800	0.471024	LOC107132270
3	15444401	15472800	0.471024	SLC50A1
3	15444401	15472800	0.471024	DPM3
3	15444401	15472800	0.471024	KRTCAP2
18	49128801	49136400	0.470949	SUPT5H
18	49128801	49136400	0.470949	IL-15L
18	55365201	55370800	0.470944	RASIP1
14	30990001	30993200	0.470522	SGK3
3	84442801	84447200	0.470408	NFIA
22	6947201	6954000	0.470342	LOC107131649
22	6947201	6954000	0.470342	CMTM6
11	98617601	98620000	0.47032	FAM102A
18	55473201	55514800	0.470285	DHDH
18	55473201	55514800	0.470285	LOC112442352
18	55473201	55514800	0.470285	NUCB1
18	55473201	55514800	0.470285	TULP2
18	55473201	55514800	0.470285	PPP1R15A
21	57642401	57644800	0.470256	LOC107131631
21	57642401	57644800	0.470256	ITPK1
22	21402401	21405600	0.470237	BHLHE40
22	21402401	21405600	0.470237	LOC101907920
8	110542001	110545600	0.470129	CNTRL
22	12490401	12510000	0.469945	XIRP1
22	12490401	12510000	0.469945	LOC112443479
22	12490401	12510000	0.469945	CSRNP1
22	55476401	55480000	0.469911	ATG7
18	13032401	13035200	0.46989	ZCCHC14
7	14773201	14775200	0.469758	MRPL4
17	14546401	14548800	0.469701	GAB1
23	27736801	27772800	0.469699	MCCD1
23	27736801	27772800	0.469699	LOC112443898
23	27736801	27772800	0.469699	LOC112443897
23	27736801	27772800	0.469699	DDX39B
23	27736801	27772800	0.469699	ATP6V1G2
23	27736801	27772800	0.469699	NFKBIL1
5	90762801	90764800	0.469677	PLEKHA5
3	20471201	20475600	0.469662	PLEKHO1
16	44553601	44555600	0.469539	ENO1
5	100985601	100990000	0.469469	M6PR
2	120896401	120898800	0.469359	KIAA1522
4	76832801	76865600	0.469333	DDX56
4	76832801	76865600	0.469333	TMED4
4	103751601	103756000	0.469191	SLC37A3
11	71350001	71377200	0.469114	LOC112448813
11	71350001	71377200	0.469114	FOSL2
23	28218801	28533200	0.469082	LOC104975667
23	28218801	28533200	0.469082	LOC104975665
23	28218801	28533200	0.469082	LOC512672
23	28218801	28533200	0.469082	LOC615278
23	28218801	28533200	0.469082	RPP21
23	28218801	28533200	0.469082	GNL1
23	28218801	28533200	0.469082	PRR3
23	28218801	28533200	0.469082	MIR877
23	28218801	28533200	0.469082	MIR2378
23	28218801	28533200	0.469082	ABCF1
23	28218801	28533200	0.469082	MRPS18B
23	28218801	28533200	0.469082	ATAT1
23	28218801	28533200	0.469082	PPP1R10
23	28218801	28533200	0.469082	C23H6orf136
23	28218801	28533200	0.469082	DHX16
23	28218801	28533200	0.469082	PPP1R18
23	28218801	28533200	0.469082	NRM
23	28218801	28533200	0.469082	MDC1
23	28218801	28533200	0.469082	TUBB
23	28218801	28533200	0.469082	FLOT1
23	28218801	28533200	0.469082	IER3
23	28218801	28533200	0.469082	LOC112443865
5	55699601	55723600	0.469078	LOC112446705
5	55699601	55723600	0.469078	AGAP2
5	55699601	55723600	0.469078	TSPAN31
5	55699601	55723600	0.469078	CDK4
5	55699601	55723600	0.469078	2023-03-09
5	55699601	55723600	0.469078	CYP27B1
14	54754801	54758400	0.469076	SYBU
17	51743601	51746000	0.468902	LOC101904642
2	43860801	43864800	0.468655	FMNL2
1	59814001	59815600	0.468628	ZBTB20
18	49087201	49099600	0.468568	MED29
18	49087201	49099600	0.468568	PAF1
5	101592801	101598000	0.468538	NECAP1
15	40010001	40012000	0.468453	TEAD1
17	71324001	71326000	0.468414	GSTT1
5	112629601	112633600	0.468413	TRNAM-CAU
5	112629601	112633600	0.468413	POLR3H
3	33431201	33456000	0.468378	AHCYL1
19	26506401	26517600	0.468358	MINK1
28	28299201	28390000	0.468329	LOC107131941
28	28299201	28390000	0.468329	DNAJB12
28	28299201	28390000	0.468329	LOC107131942
28	28299201	28390000	0.468329	LOC112444774
28	28299201	28390000	0.468329	LOC112444749
28	28299201	28390000	0.468329	DDIT4
28	28299201	28390000	0.468329	LOC112444748
12	14097601	14099600	0.46829	LACC1
23	16411201	16429600	0.468242	BICRAL
23	16411201	16429600	0.468242	LOC104969642
1	69299601	69304800	0.468236	ITGB5
10	67528401	67532400	0.467967	MAPK1IP1L
4	31768801	31775200	0.46759	KLHL7
23	36113201	36115600	0.467352	LOC100847951
25	37746401	37750000	0.467336	BRI3
6	91916001	91920800	0.467292	LOC101901983
6	91916001	91920800	0.467292	CCNI
17	52640001	52643200	0.467284	VPS37B
11	49584001	49590400	0.467239	CAPG
23	7463201	7470400	0.467108	RGL2
23	7463201	7470400	0.467108	PFDN6
5	106876401	106880000	0.466755	RHNO1
29	29657201	29663600	0.466735	DCPS
16	2242401	2248000	0.466649	TRNAK-UUU
16	2242401	2248000	0.466649	PIK3C2B
4	61135201	61140400	0.466474	EEPD1
5	57314401	57398400	0.466409	PYM1
5	57314401	57398400	0.466409	DGKA
5	57314401	57398400	0.466409	PMEL
5	57314401	57398400	0.466409	CDK2
5	57314401	57398400	0.466409	RAB5B
5	57314401	57398400	0.466409	SUOX
11	60164001	60187200	0.466402	XPO1
27	42135601	42138400	0.466297	UBE2E1
16	50514001	50517600	0.466243	SKI
18	49114001	49125200	0.466212	RPS16
18	49114001	49125200	0.466212	PLEKHG2
23	31876401	31892400	0.466191	LOC104975684
23	31876401	31892400	0.466191	HIST1H2BB
23	31876401	31892400	0.466191	HIST1H1C
23	31876401	31892400	0.466191	LOC617905
1	81286401	81304400	0.466178	TRA2B
18	50017201	50020400	0.466092	C18H19orf54
7	4609201	4611200	0.466069	KXD1
7	4609201	4611200	0.466069	LOC112447322
6	36251201	36253200	0.466046	PYURF
6	36251201	36253200	0.466046	PIGY
29	49133601	49135600	0.465812	KCNQ1
19	5516001	5517600	0.465768	HLF
23	27723601	27730400	0.465683	LOC100847561
17	68278801	68280800	0.465606	ZNRF3
13	43158801	43164000	0.465494	NET1
13	43158801	43164000	0.465494	LOC104973793
19	33253201	33262000	0.465458	CENPV
16	59947601	59949600	0.465191	TEX35
18	11266401	11276000	0.465151	GSE1
9	85817201	85832400	0.465148	SASH1
12	15583201	15585200	0.465141	COG3
1	74576401	74580400	0.465115	MB21D2
14	16616401	16627200	0.46511	TRNAM-CAU
14	16616401	16627200	0.46511	LOC104974006
10	1813601	1817200	0.465097	LOC112448611
10	1813601	1817200	0.465097	EPB41L4A
7	11791201	11794000	0.465097	C7H19orf57
7	6452401	6454400	0.465062	MED26
2	52175601	52178800	0.464934	ZEB2
2	52175601	52178800	0.464934	LOC613677
1	95435201	95438800	0.464904	FNDC3B
22	49754801	49757600	0.464901	CISH
14	41872401	41880400	0.464763	ZC2HC1A
25	33669201	33672800	0.464673	BCL7B
5	73548801	73557600	0.464647	TOM1
7	44171201	44174800	0.46457	KLF16
21	21490801	21493200	0.46451	IDH2
8	73792001	73795200	0.46438	DPYSL2
5	27901201	27914800	0.464012	ACVR1B
6	104634401	104641200	0.463995	STX18
3	16160001	16161600	0.463908	IL6R
25	26722001	26735200	0.46378	ZNF688
25	26722001	26735200	0.46378	LOC100847190
18	50509201	50516400	0.463634	B9D2
4	94647201	94650400	0.463408	LOC107132431
4	94647201	94650400	0.463408	LOC107131356
25	10380401	10386400	0.463127	TXNDC11
4	32381601	32383600	0.463095	SLC25A40
3	15368001	15370800	0.463082	CLK2
8	60538401	60542000	0.463055	GNE
13	78135601	78148800	0.463022	LOC112449347
13	78135601	78148800	0.463022	LOC112449346
13	78135601	78148800	0.463022	UBE2V1
2	125795601	127735600	0.462955	SYF2
2	125795601	127735600	0.462955	RSRP1
2	125795601	127735600	0.462955	TMEM50A
2	125795601	127735600	0.462955	TRNAG-UCC
2	125795601	127735600	0.462955	LOC112443686
2	125795601	127735600	0.462955	LOC282685
2	125795601	127735600	0.462955	MACO1
2	125795601	127735600	0.462955	LDLRAP1
2	125795601	127735600	0.462955	LOC101903474
2	125795601	127735600	0.462955	LOC101903529
2	125795601	127735600	0.462955	LOC112443412
2	125795601	127735600	0.462955	TRNAG-CCC
2	125795601	127735600	0.462955	MAN1C1
2	125795601	127735600	0.462955	SELENON
2	125795601	127735600	0.462955	MTFR1L
2	125795601	127735600	0.462955	AUNIP
2	125795601	127735600	0.462955	PAQR7
2	125795601	127735600	0.462955	STMN1
2	125795601	127735600	0.462955	TRNAE-UUC
2	125795601	127735600	0.462955	PAFAH2
2	125795601	127735600	0.462955	EXTL1
2	125795601	127735600	0.462955	SLC30A2
2	125795601	127735600	0.462955	TRIM63
2	125795601	127735600	0.462955	PDIK1L
2	125795601	127735600	0.462955	LOC107131877
2	125795601	127735600	0.462955	FAM110D
2	125795601	127735600	0.462955	ZNF593
2	125795601	127735600	0.462955	LOC112443411
2	125795601	127735600	0.462955	CNKSR1
2	125795601	127735600	0.462955	LOC112443410
2	125795601	127735600	0.462955	CATSPER4
2	125795601	127735600	0.462955	CEP85
2	125795601	127735600	0.462955	SH3BGRL3
2	125795601	127735600	0.462955	UBXN11
2	125795601	127735600	0.462955	CD52
2	125795601	127735600	0.462955	CRYBG2
2	125795601	127735600	0.462955	ZNF683
2	125795601	127735600	0.462955	LIN28A
2	125795601	127735600	0.462955	DHDDS
2	125795601	127735600	0.462955	HMGN2
2	125795601	127735600	0.462955	RPS6KA1
2	125795601	127735600	0.462955	LOC112443408
2	125795601	127735600	0.462955	ARID1A
2	125795601	127735600	0.462955	PIGV
2	125795601	127735600	0.462955	ZDHHC18
2	125795601	127735600	0.462955	SFN
2	125795601	127735600	0.462955	GPN2
2	125795601	127735600	0.462955	GPATCH3
2	125795601	127735600	0.462955	NR0B2
2	125795601	127735600	0.462955	NUDC
2	125795601	127735600	0.462955	KDF1
2	125795601	127735600	0.462955	TRNP1
2	125795601	127735600	0.462955	FAM46B
2	125795601	127735600	0.462955	SLC9A1
2	125795601	127735600	0.462955	TRNAE-UUC
2	125795601	127735600	0.462955	WDTC1
2	125795601	127735600	0.462955	TMEM222
2	125795601	127735600	0.462955	SYTL1
2	125795601	127735600	0.462955	MAP3K6
2	125795601	127735600	0.462955	FCN3
2	125795601	127735600	0.462955	CD164L2
2	125795601	127735600	0.462955	GPR3
2	125795601	127735600	0.462955	LOC112443702
2	125795601	127735600	0.462955	WASF2
19	55053201	55056800	0.462931	JMJD6
18	49760801	49775600	0.462856	SERTAD3
18	49760801	49775600	0.462856	SERTAD1
9	50282801	50286000	0.462853	USP45
7	15617201	15623600	0.462809	KANK2
17	40225601	40235200	0.462756	FNIP2
1	121948401	121953600	0.462704	PLSCR2
7	3865601	3867600	0.462529	GATAD2A
25	27203201	27207200	0.462464	VKORC1
1	87772801	87781600	0.462349	ZNF639
19	42140401	42173600	0.462332	NKIRAS2
19	42140401	42173600	0.462332	DNAJC7
8	22223601	22228000	0.462287	MTAP
9	65172401	65174400	0.462144	CEP162
8	69951601	69956800	0.462127	BIN3
21	8746001	8748000	0.462126	ARRDC4
6	13065601	13067200	0.462109	NEUROG2
6	13065601	13067200	0.462109	LOC112447036
1	118507201	118514800	0.46201	WWTR1
4	63770001	63772800	0.46197	NT5C3A
25	27216401	27224000	0.46197	KAT8
25	27216401	27224000	0.46197	BCKDK
16	79560401	79563600	0.461965	KIF21B
29	39913601	39925200	0.46182	SDHAF2
29	39913601	39925200	0.46182	CPSF7
10	19164401	19180800	0.461648	PARP6
10	19164401	19180800	0.461648	PKM
5	116612401	116617600	0.461608	GTSE1
17	53747201	53751600	0.461575	KDM2B
10	20994401	21050800	0.461569	PCK2
10	20994401	21050800	0.461569	DCAF11
10	20994401	21050800	0.461569	FITM1
10	20994401	21050800	0.461569	PSME1
10	20994401	21050800	0.461569	EMC9
10	20994401	21050800	0.461569	PSME2
10	20994401	21050800	0.461569	RNF31
9	23109601	23115600	0.461431	PGM3
3	19163601	19166400	0.461415	LOC112445949
3	19163601	19166400	0.461415	SNX27
17	52315601	52340400	0.461411	MPHOSPH9
17	52315601	52340400	0.461411	C17H12orf65
17	52315601	52340400	0.461411	CDK2AP1
19	26822001	26823600	0.461397	SLC16A13
10	62695601	62698000	0.46133	SEMA6D
26	51784001	51786800	0.461287	JAKMIP3
19	22714001	22716000	0.461196	SLC43A2
19	51172401	51185600	0.461127	NPLOC4
18	56092801	56100000	0.461123	CPT1C
25	38966001	38967600	0.460632	TNRC18
21	45618401	45622800	0.460631	LOC101907132
18	50060401	50068000	0.460613	LOC615697
18	50060401	50068000	0.460613	EGLN2
2	19629601	19662800	0.460598	HNRNPA3
2	19629601	19662800	0.460598	NFE2L2
19	56355601	56358400	0.460556	LOC112442720
19	56355601	56358400	0.460556	SLC16A5
19	56211601	56216800	0.460546	SLC25A19
21	67877601	67885200	0.460505	LOC112443176
24	41083601	41106400	0.460424	RAB12
26	18710801	18712800	0.460374	UBTD1
16	32570401	32572400	0.460283	DESI2
5	26811601	26829200	0.460206	CSAD
5	26811601	26829200	0.460206	ZNF740
5	26811601	26829200	0.460206	ITGB7
23	31694001	31806400	0.460158	HIST1H1E
23	31694001	31806400	0.460158	HIST1H2BD
23	31694001	31806400	0.460158	LOC787465
23	31694001	31806400	0.460158	LOC617875
23	31694001	31806400	0.460158	HIST1H1E
23	31694001	31806400	0.460158	LOC104975683
23	31694001	31806400	0.460158	LOC505183
23	31694001	31806400	0.460158	H2B
23	31694001	31806400	0.460158	HIST1H2AC
23	31694001	31806400	0.460158	HIST1H1D
23	31694001	31806400	0.460158	LOC518961
23	31694001	31806400	0.460158	TRNAI-AAU
23	31694001	31806400	0.460158	LOC104968456
23	31694001	31806400	0.460158	LOC107131750
23	31694001	31806400	0.460158	HIST1H2AM
23	31694001	31806400	0.460158	HIST1H2BM
23	31694001	31806400	0.460158	LOC527388
23	31694001	31806400	0.460158	TRNAM-CAU
23	31694001	31806400	0.460158	TRNAR-UCG
23	31694001	31806400	0.460158	LOC521580
26	39275601	39307600	0.460149	FAM45A
19	42734801	42736800	0.460118	PLEKHH3
7	61838001	61841200	0.460109	NDST1
8	81311201	81316800	0.460089	C8H9orf3
13	18896801	18898800	0.460087	PARD3
3	34126001	34132000	0.459911	CELSR2
3	34126001	34132000	0.459911	PSRC1
7	98008801	98011200	0.459806	RGMB
26	16856001	16858400	0.459695	SORBS1
11	105949601	105958400	0.459676	EDF1
9	60539201	60562000	0.459657	ANKRD6
9	60539201	60562000	0.459657	LYRM2
9	60539201	60562000	0.459657	MDN1
21	44951201	44961200	0.459631	LOC112443339
21	44951201	44961200	0.459631	LOC112443327
21	44951201	44961200	0.459631	EAPP
18	61942401	61944000	0.459627	FIZ1
18	61942401	61944000	0.459627	ZNF524
8	59896401	59901600	0.459624	CREB3
8	59896401	59901600	0.459624	TLN1
10	42648001	42658000	0.459607	RPL36AL
10	42648001	42658000	0.459607	LRR1
19	22678801	22688400	0.4596	SLC43A2
21	7996401	7998000	0.459589	LOC112443226
21	7996401	7998000	0.459589	IGF1R
19	53985201	53987200	0.45957	TK1
6	19449201	19451600	0.45949	GSTCD
17	52218801	52222400	0.459325	KMT5A
11	25261601	25295200	0.459276	LOC101906077
10	86293601	86544800	0.459273	LOC112448568
10	86293601	86544800	0.459273	FOS
10	86293601	86544800	0.459273	TMED10
10	86293601	86544800	0.459273	NEK9
10	86293601	86544800	0.459273	ZC2HC1C
10	86293601	86544800	0.459273	LOC112448524
10	86293601	86544800	0.459273	ACYP1
10	86293601	86544800	0.459273	MLH3
1	126317601	126320000	0.459218	TRPC1
8	81317601	81319600	0.45919	C8H9orf3
7	62322401	62324800	0.459115	TNIP1
7	60810401	60861600	0.45902	CSNK1A1
7	60810401	60861600	0.45902	LOC112447557
7	60810401	60861600	0.45902	LOC112447453
7	60810401	60861600	0.45902	MIR145
7	60810401	60861600	0.45902	MIR143
16	31990001	31993200	0.458929	KIF26B
22	21228801	21240400	0.458892	ARL8B
8	97172401	97176800	0.45883	KLF4
21	21775201	21779200	0.458766	FES
14	1556401	1559600	0.458766	CYP11B1
16	80523601	80534000	0.458744	TIMM17A
7	18527201	18531600	0.458687	NRTN
21	22177201	22183600	0.458666	IQGAP1
5	30217201	30222400	0.458591	PRPF40B
21	17685201	17687200	0.458504	AGBL1
5	74754001	74762000	0.458491	MYH9
10	21756801	21762000	0.45846	C10H14orf119
10	21756801	21762000	0.45846	LMLN2
24	45834801	45853600	0.458437	ATP5F1A
24	45834801	45853600	0.458437	LOC104975781
16	51908401	51940000	0.458368	AGMAT
16	51908401	51940000	0.458368	LOC515551
6	101913601	101916000	0.458344	AFF1
5	118439601	118442000	0.458332	FAM19A5
8	10324001	10335600	0.458253	ZNF395
22	47712001	47714400	0.458167	TKT
9	72302801	72311600	0.458109	SGK1
19	26412801	26418800	0.457964	INCA1
8	5720001	5758400	0.457845	HMGB2
8	5720001	5758400	0.457845	GALNT7
4	10030801	10032800	0.457774	CDK6
25	1770001	1774400	0.457717	ECI1
5	98171201	98173600	0.45759	ETV6
11	4610001	4614400	0.457399	REV1
6	22317201	22334400	0.457354	NFKB1
19	10325201	10329600	0.45734	YPEL2
7	15128801	15130800	0.457295	SLC44A2
9	13208401	13210800	0.457263	CD109
29	29712001	29715200	0.457249	ST3GAL4
2	125747601	125753600	0.457206	AHDC1
11	96085601	96100800	0.457059	RABEPK
7	51800801	51802800	0.45702	DND1
14	16546801	16584000	0.456985	C14H8orf76
14	16546801	16584000	0.456985	ZHX1
16	44178001	44180800	0.456962	SPSB1
15	77234001	77236000	0.456876	LOC107133473
15	45108801	45124400	0.456804	PPFIBP2
17	63692801	63696400	0.456544	UBE3B
18	55596801	55611200	0.456445	SNRNP70
5	98854801	98862000	0.456401	YBX3
10	21762801	21798400	0.456366	LOC112448395
10	21762801	21798400	0.456366	ACIN1
18	55123601	55128000	0.456317	GRWD1
7	20742801	20746400	0.456211	LOC112447372
7	20742801	20746400	0.456211	AES
10	13920401	13923200	0.456201	SMAD3
18	62002801	62010000	0.456166	SSC5D
6	70815601	70837200	0.456115	SRD5A3
5	55642401	55644000	0.4561	CTDSP2
7	31870401	31874800	0.45609	LOC101907246
1	115453201	115474000	0.456086	MBNL1
9	15244401	15256400	0.455997	SENP6
25	33649601	33664800	0.455601	BCL7B
19	51028801	51041200	0.455569	P4HB
14	63625201	63634000	0.455537	PABPC1
21	36877601	36879600	0.455268	NOVA1
23	48122801	48125600	0.455227	RREB1
25	40582001	40584000	0.455167	GNA12
14	10370401	10372400	0.455094	ASAP1
16	46833201	46838400	0.45506	NOL9
9	81655201	81657200	0.455048	UTRN
18	48190001	48192800	0.455006	GGN
18	48190001	48192800	0.455006	PSMD8
19	55066401	55074000	0.454991	MXRA7
19	55044401	55052000	0.454959	METTL23
19	55044401	55052000	0.454959	SRSF2
22	21544801	21548000	0.454876	ITPR1
4	92832401	92834000	0.454787	LOC104968434
4	92832401	92834000	0.454787	ATP6V1FNB
16	64491601	64496000	0.454735	NMNAT2
18	55377601	55379600	0.454723	FUT1
8	5314801	5316800	0.454653	GALNTL6
10	42700001	42704400	0.454543	POLE2
1	50472401	50480800	0.454492	CBLB
1	7118801	7133200	0.454468	USP16
1	7118801	7133200	0.454468	CCT8
29	40825201	40832800	0.454453	AHNAK
5	110938401	110954800	0.454432	RPS19BP1
5	110938401	110954800	0.454432	ATF4
5	110938401	110954800	0.454432	MIEF1
11	9250401	9255200	0.45441	LOC100848208
29	12488001	12493600	0.454375	PCF11
28	29761201	29807600	0.454369	PLAU
28	29761201	29807600	0.454369	LOC112444740
18	49905201	49908000	0.454367	LTBP4
24	54779201	54783600	0.454263	TCF4
13	69946401	69977600	0.454256	LPIN3
13	69946401	69977600	0.454256	ZHX3
24	50472401	50476400	0.454251	ELAC1
7	18416001	18418400	0.454174	RANBP3
25	13705601	13723600	0.454144	NTAN1
25	13705601	13723600	0.454144	RRN3
19	55360801	55369600	0.454082	LOC112442713
26	17040401	17059200	0.454065	SORBS1
18	49710401	49712400	0.454037	PLD3
21	68307601	68311600	0.453989	XRCC3
21	68307601	68311600	0.453989	KLC1
20	11487601	11490000	0.453721	PIK3R1
18	49702801	49704800	0.453601	C18H19orf47
15	22248001	22257200	0.4536	C15H11orf52
26	50639601	50642000	0.453546	KNDC1
10	57822801	57854000	0.453541	MYO5A
10	57822801	57854000	0.453541	ARPP19
1	99744801	99747600	0.453508	PDCD10
19	50997601	51000000	0.453337	ANAPC11
17	10351601	10353600	0.45326	ARHGAP10
24	23147201	23149200	0.453169	NOL4
29	26134801	26136800	0.453055	UEVLD
22	15157201	15160800	0.453001	LOC104975507
21	22189201	22236000	0.452691	ZNF774
21	22189201	22236000	0.452691	IQGAP1
19	44010801	44016400	0.452647	LOC101907697
19	44010801	44016400	0.452647	ATXN7L3
18	50998001	51007600	0.452646	CIC
22	50190401	50192000	0.452642	SEMA3F
12	30364401	30367200	0.452582	LOC112449053
17	16802401	16805200	0.45257	RNF150
13	46391601	46398000	0.452463	LARP4B
5	113736801	113747200	0.452453	PACSIN2
23	10374801	10378400	0.452206	KCTD20
11	99831201	99837600	0.452185	LOC101904867
3	16701201	16848000	0.452179	LOC618256
3	16701201	16848000	0.452179	S100A5
3	16701201	16848000	0.452179	S100A4
3	16701201	16848000	0.452179	S100A3
3	16701201	16848000	0.452179	S100A2
3	16701201	16848000	0.452179	S100A16
3	16701201	16848000	0.452179	S100A14
3	16701201	16848000	0.452179	S100A13
3	16701201	16848000	0.452179	S100A1
3	16701201	16848000	0.452179	CHTOP
3	16701201	16848000	0.452179	SNAPIN
3	16701201	16848000	0.452179	ILF2
3	16701201	16848000	0.452179	TRNAM-CAU
18	62188801	62198000	0.452101	HSPBP1
18	62188801	62198000	0.452101	BRSK1
14	81711201	81716000	0.452013	COL14A1
7	44001201	44007200	0.451974	TCF3
7	19974401	19976000	0.451861	ZBTB7A
15	51632001	51634000	0.451839	RNF121
16	51367201	51380800	0.45183	LOC112441846
16	51367201	51380800	0.45183	C16H1orf159
19	55716001	55721200	0.451747	FBF1
20	11436401	11457200	0.451731	PIK3R1
26	24246401	24248800	0.451658	SH3PXD2A
20	35985201	35987600	0.45161	EGFLAM
1	46159201	46161600	0.451456	NXPE3
21	21654401	21658400	0.451225	VPS33B
5	103488801	103497600	0.451088	LOC112446882
5	103488801	103497600	0.451088	PHB2
5	103488801	103497600	0.451088	EMG1
2	125743601	125746800	0.45106	AHDC1
22	50630401	50667200	0.451037	DAG1
3	102485601	102491200	0.450985	PTPRF
19	27045601	27082800	0.450947	TMEM256
19	27045601	27082800	0.450947	PLSCR3
19	27045601	27082800	0.450947	TNK1
19	27045601	27082800	0.450947	TMEM95
19	27045601	27082800	0.450947	KCTD11
19	27045601	27082800	0.450947	ACAP1
3	103461201	103466800	0.450941	C3H1orf50
3	103461201	103466800	0.450941	TMEM269
14	16332001	16334400	0.450687	FBXO32
8	69908401	69917600	0.450558	CCAR2
10	65236401	65242000	0.450532	TRNAH-GUG
8	35650001	35652000	0.450522	LOC101904827
17	71315601	71318800	0.450513	GSTT1
17	71315601	71318800	0.450513	GSTT4
23	27562001	27703200	0.450417	AIF1
23	27562001	27703200	0.450417	NCR3
23	27562001	27703200	0.450417	LOC112443906
23	27562001	27703200	0.450417	PRRC2A
23	27562001	27703200	0.450417	BAG6
23	27562001	27703200	0.450417	APOM
23	27562001	27703200	0.450417	C23H6orf47
23	27562001	27703200	0.450417	GPANK1
23	27562001	27703200	0.450417	CSNK2B
23	27562001	27703200	0.450417	LY6G5B
23	27562001	27703200	0.450417	LY6G5C
23	27562001	27703200	0.450417	ABHD16A
23	27562001	27703200	0.450417	LY6G6E
23	27562001	27703200	0.450417	LY6G6F
23	27562001	27703200	0.450417	LY6G6C
23	27562001	27703200	0.450417	MPIG6B
23	27562001	27703200	0.450417	DDAH2
23	27562001	27703200	0.450417	CLIC1
23	27562001	27703200	0.450417	MSH5
6	57944001	58037600	0.450333	TLR10
6	57944001	58037600	0.450333	LOC112447068
6	57944001	58037600	0.450333	LOC112447069
6	57944001	58037600	0.450333	KLF3
5	103451601	103457600	0.450301	LPCAT3
9	68181601	68204000	0.4503	L3MBTL3
[truncated: 182 more rows]

## Sheet: Table S5
Table S5. The overview of the differentiated CNVR between Qaidam cattle and Mongolian cattle.
Chr	Start	End	Vst	Gene
22	59767201	59770800	0.828878	MGLL
11	106880001	106881600	0.714841	CACNA1B
7	19619201	19621600	0.699125	PLIN4
4	56570801	56572800	0.690723	DOCK4
14	37016801	37019200	0.684556	STAU2
15	79166401	79171600	0.683504	LOC528577
9	49338801	49341200	0.678968	ASCC3
5	40022401	40024400	0.676511	CNTN1
2	86275601	86278800	0.663283	BOLL
6	79852001	79854000	0.645793	TECRL
6	79849601	79851600	0.643105	TECRL
12	66257601	66260400	0.640436	GPC5
13	71574801	71579600	0.637981	PTPRT
10	30920401	30922800	0.632772	DPH6
4	5879201	5881600	0.628552	ZPBP
27	34397601	34399600	0.626079	ADAM32
18	63748401	63751600	0.62569	ZNF583
23	36838801	36840800	0.623615	CDKAL1
13	3193601	3201600	0.620597	LOC112449245
5	36294801	36296800	0.62037	TMEM117
1	93348401	93351600	0.620339	NLGN1
6	116092401	116095600	0.613462	FAM193A
7	100282001	100284400	0.611141	LOC112447567
9	84056801	84058800	0.610318	ADGB
6	76862401	76864400	0.606727	ADGRL3
17	711201	713600	0.599095	CPE
3	96071601	96074000	0.598294	ELAVL4
16	6439601	6442000	0.595875	KCNT2
17	32380001	32382000	0.595325	FAT4
7	17734401	17736400	0.592747	SH2D3A
10	43636401	43638000	0.58664	NIN
10	59328401	59330400	0.586105	TNFAIP8L3
3	78495201	78498000	0.585177	WDR78
15	55761601	55764000	0.581247	THAP12
18	39975201	39978400	0.58092	LOC112442305
25	32909601	32911600	0.579118	GTF2IRD1
12	66432001	66434800	0.577297	GPC5
6	11806001	11808000	0.576451	CAMK2D
12	68028001	68031200	0.575041	GPC6
9	71624801	71626800	0.572884	EYA4
4	76541601	76546000	0.571512	NACAD
16	28573601	28576000	0.570754	ENAH
16	64491601	64496000	0.567385	NMNAT2
18	59554801	59620000	0.566871	LOC508131
18	59554801	59620000	0.566871	LOC112442364
4	110806401	110808400	0.564957	CNTNAP2
8	62785601	62788000	0.562607	TMOD1
15	44086001	44088000	0.562495	STK33
9	93828401	93830800	0.561521	ARID1B
15	79178401	79182000	0.561072	LOC785944
1	63921601	63924000	0.560543	LOC101901963
10	953201	957600	0.560186	MCC
14	75418001	75420000	0.558548	LOC787250
2	11849601	11852800	0.558346	ZNF804A
14	38724801	38727600	0.557175	HNF4G
4	36229201	36231200	0.556453	SEMA3A
2	76606001	76608000	0.556146	CNTNAP5
1	45285201	45289200	0.555961	ABI3BP
20	14005201	14007200	0.553883	CENPK
18	44853601	44860000	0.553578	UBA2
5	2104001	2107200	0.553518	TRHDE
14	78140801	78142400	0.551489	RALYL
3	46140801	46142800	0.551212	DPYD
26	39954801	39958000	0.550587	MCMBP
8	71612801	71614400	0.549942	ADAMDEC1
20	2956001	2961200	0.549893	RANBP17
21	58170801	58175200	0.549639	UNC79
9	11581201	11583200	0.548095	RIMS1
20	71628001	71630000	0.54809	SLC9A3
3	94872001	94874400	0.547266	EPS15
17	71827201	71831600	0.547203	GNAZ
17	71827201	71831600	0.547203	RSPH14
4	85081201	85082800	0.547177	KCND2
8	90500401	90502400	0.546785	PLPPR1
2	57789201	57791600	0.546702	LOC104971230
3	72885201	72888800	0.54603	NEGR1
4	61909201	61911200	0.545934	DPY19L2
20	32710801	32712800	0.544281	OXCT1
23	36113201	36115600	0.544109	LOC100847951
18	21999601	22002000	0.544086	RPGRIP1L
26	45412801	45414800	0.543653	FANK1
2	125329201	125331200	0.541907	EYA3
13	19059601	19061200	0.541548	PARD3
10	42907201	42910800	0.540064	LOC112448447
13	77627201	77629600	0.53991	PTGIS
8	44048001	44057200	0.539827	DOCK8
8	26231601	26236000	0.539514	ADAMTSL1
16	6752801	6754800	0.53599	KCNT2
9	36134401	36136400	0.535438	HS3ST5
9	40399601	40402000	0.5351	FIG4
5	99069201	99071200	0.534832	LOC101902704
3	105108801	105110800	0.534005	SCMH1
18	47227201	47230800	0.533977	ZNF829
1	132890001	132893600	0.532174	STAG1
19	47882001	47884400	0.531955	DCAF7
11	12782401	12786000	0.531597	LOC107131325
15	69043601	69046800	0.531509	LOC112441689
4	81059601	81061200	0.529942	CDK13
2	135840801	135843200	0.529932	FBXO42
9	67059201	67061600	0.529715	LAMA2
8	40429201	40431600	0.528393	GLIS3
17	69703201	69705200	0.528105	OSBP2
15	58903201	58905200	0.527165	METTL15
5	10950001	10952800	0.526937	PPFIA2
5	100054801	100058000	0.526509	KLRF2
11	106384801	106387200	0.524647	EXD3
23	853601	857600	0.52449	KHDRBS2
1	102273201	102275200	0.52416	SI
19	15062401	15065600	0.524041	RFFL
13	63388001	63392800	0.523084	RALY
3	12810801	12812800	0.522997	FCRL5
11	74636401	74638400	0.522238	NCOA1
23	16110401	16113600	0.520947	TRERF1
13	19048401	19050000	0.520898	PARD3
7	84153601	84156000	0.520177	EDIL3
6	41000401	41002400	0.519593	KCNIP4
6	33525601	33527200	0.519581	CCSER1
5	14743601	14746800	0.518966	LRRIQ1
21	30856401	30860400	0.518162	IREB2
10	59950401	59953600	0.517672	GABPB1
13	64076001	64077600	0.517591	NCOA6
5	92002801	92004800	0.517155	RERGL
3	59517201	59520000	0.516796	CTBS
2	53818001	53820000	0.51481	KYNU
6	66275601	66277600	0.514462	CORIN
4	54151201	54154400	0.513279	FOXP2
15	59054801	59058000	0.512894	METTL15
8	77081201	77083600	0.512692	KIF27
8	77081201	77083600	0.512692	LOC112447826
3	100352001	100353600	0.512211	IPP
2	34000001	34002000	0.511405	KCNH7
3	19913201	19915200	0.51058	ARNT
7	12605601	12608000	0.510276	GADD45GIP1
11	106137601	106142000	0.50972	LOC101906135
15	32758401	32760000	0.50926	LOC100848689
15	32758401	32760000	0.50926	LOC101903557
7	34923201	34925600	0.509026	DTWD2
3	43426401	43428800	0.508902	AGL
14	52115601	52117600	0.508867	LOC112449556
2	99785201	99787600	0.50839	ERBB4
10	56056001	56058000	0.508019	UNC13C
1	92544001	92546000	0.50782	NAALADL2
22	17169601	17172000	0.506646	SETD5
8	82142001	82146400	0.506422	PTCH1
7	31870401	31874800	0.505175	LOC101907246
10	19453601	19459200	0.504709	ARIH1
4	82334401	82337200	0.504668	AMPH
13	18954001	18956800	0.504344	PARD3
1	124923601	124926400	0.504115	LOC101906694
1	94004801	94007200	0.503734	NLGN1
9	11434401	11438000	0.503715	RIMS1
13	3176801	3185200	0.503272	LOC112449245
25	36824401	36827200	0.503128	LOC112444278
25	36824401	36827200	0.503128	TMEM225B
9	71532801	71535200	0.503098	EYA4
16	15360401	15362400	0.502525	BRINP3
2	86284001	86286400	0.502503	BOLL
19	14695201	14697200	0.502492	AP2B1
5	91126001	91128000	0.502484	LOC112446621
8	34645201	34648000	0.502076	LOC101904827
6	88500801	88503200	0.501207	ALB
9	19204001	19206000	0.500816	LOC112448121
22	52464401	52466800	0.500661	SETD2
20	29393201	29399200	0.500604	HCN1
16	66145201	66146800	0.50029	TRMT1L
12	35963601	35965600	0.500231	CRYL1
2	41803601	41805600	0.500066	GALNT13
17	44916401	44918400	0.499823	GALNT9
17	50889201	50893600	0.499758	UBC
7	70261601	70264000	0.499748	LOC104969238
9	32023601	32025200	0.499734	FAM184A
25	28173601	28177200	0.499487	TPST1
25	22402801	22407600	0.499329	TNRC6A
9	83220001	83222000	0.499184	SHPRH
16	44786401	44789600	0.498996	RERE
8	15637201	15639600	0.498775	LOC112447775
8	15637201	15639600	0.498775	LINGO2
1	33202801	33205200	0.498721	CADM2
5	111587201	111589600	0.497215	TNRC6B
26	18224001	18229200	0.496955	LCOR
3	73295201	73296800	0.496817	NEGR1
10	6864801	6866800	0.496612	COL4A3BP
8	15023601	15025600	0.49661	LINGO2
1	76472001	76475200	0.49641	LOC107132190
10	54520401	54522800	0.496354	NEDD4
5	7146001	7149200	0.495877	NAV3
1	138180001	138181600	0.495856	CPNE4
17	55242801	55244800	0.495718	ATXN2
1	92768801	92772000	0.495497	NAALADL2
23	52280801	52283600	0.495345	DUSP22
8	24621201	24623200	0.495043	SLC24A2
14	25095601	25097600	0.494997	TOX
20	71737601	71741600	0.494509	AHRR
6	79838801	79840800	0.494442	TECRL
5	39960001	39963200	0.494295	CNTN1
22	45531201	45534000	0.49382	LOC112443465
25	16903201	16906400	0.493818	COQ7
5	86341601	86343600	0.493451	SOX5
15	36231201	36233200	0.493138	SOX6
29	32411601	32414000	0.492908	ARHGAP32
10	80114001	80117600	0.492867	RAD51B
17	58711601	58714400	0.49238	MED13L
13	29546001	29548800	0.491499	SUV39H2
7	36075601	36077600	0.491287	LOC112447397
1	33029601	33034000	0.491246	CADM2
10	54024801	54031200	0.490624	TEX9
5	70707601	70710000	0.490443	BTBD11
4	12419601	12421600	0.490301	PPP1R9A
4	28826001	28827600	0.490128	MACC1
3	96504001	96506000	0.489888	AGBL4
2	85367201	85369600	0.489862	GTF3C3
24	48001601	48004400	0.4893	ZBTB7C
19	21178001	21182400	0.48876	EFCAB5
18	59444401	59446800	0.488543	LOC100299712
4	19071601	19073600	0.488457	PHF14
1	108165601	108168400	0.488088	SCHIP1
24	53908801	53910800	0.488078	LOC101904580
8	35650001	35652000	0.488039	LOC101904827
11	24626001	24628000	0.487649	EML4
4	54253201	54255600	0.487364	FOXP2
26	22374001	22376400	0.48616	FBXW4
6	95426401	95429200	0.485799	CFAP299
8	84607201	84609200	0.484657	WNK2
1	91566801	91568400	0.484515	NAALADL2
19	19657601	19659200	0.484426	NLK
10	17859201	17861600	0.484387	LRRC49
14	51782801	51785600	0.484385	LOC101905320
5	57922801	57925200	0.484095	LOC782591
15	79146001	79151600	0.483237	LOC514057
2	101484001	101486400	0.483146	SPAG16
2	100026401	100028400	0.482979	ERBB4
19	35091601	35094000	0.482576	TNFRSF13B
8	16812401	16814400	0.4822	MOB3B
7	82239601	82241200	0.481974	ATP6AP1L
23	9121601	9124000	0.4818	TCP11
20	8612801	8614400	0.480768	FCHO2
7	70481201	70482800	0.480744	EBF1
11	72207601	72211200	0.480729	IFT172
11	72207601	72211200	0.480729	GCKR
16	19122401	19124400	0.480332	USH2A
9	7656801	7659200	0.48023	ADGRB3
28	9937601	9939600	0.480199	RYR2
2	115350801	115352400	0.480116	COL4A3
17	55188801	55190800	0.479557	ATXN2
9	71646001	71648400	0.478363	EYA4
11	29040401	29043600	0.478161	PIGF
10	11674801	11677600	0.477806	TXNDC16
12	85250401	85252000	0.477342	CARS2
18	13641201	13644400	0.47713	ZNF469
28	29135601	29137600	0.47712	P4HA1
2	90650401	90652000	0.477007	KIAA2012
22	54341601	54344000	0.476613	SEC13
1	15656001	15658000	0.47659	NCAM2
20	46733201	46735200	0.476421	CDH9
13	25157201	25159200	0.475873	KIAA1217
4	92041601	92044800	0.475615	SND1
14	58236001	58238800	0.475374	OXR1
17	69845601	69854000	0.475046	MORC2
21	56757201	56762000	0.473474	LOC112443161
21	56757201	56762000	0.473474	ATXN3
1	41819601	41821600	0.473378	EPHA6
17	54430401	54435200	0.473174	PPTC7
15	43191201	43194800	0.472921	IPO7
14	60249601	60251600	0.472913	DCSTAMP
24	23050801	23053600	0.472817	NOL4
13	63422001	63424000	0.472803	RALY
12	26125601	26128000	0.472427	NBEA
27	39985601	39987200	0.472333	LOC100847782
11	32985201	32988000	0.472328	NRXN1
7	101300001	101302000	0.472295	SLCO4C1
2	84468001	84470000	0.472223	DNAH7
21	64734001	64736000	0.471787	EML1
9	81138801	81140800	0.47166	PHACTR2
12	44282401	44284800	0.471576	KLHL1
11	26156001	26158400	0.470423	LRPPRC
21	4858001	4860000	0.470331	GABRG3
19	42027601	42032000	0.470218	KLHL10
7	1497601	1500000	0.470216	SQSTM1
8	11980001	11982400	0.470162	LOC104969267
4	52351601	52354400	0.469972	TFEC
5	111387201	111390000	0.469756	FAM83F
8	27053201	27055600	0.469507	CNTLN
20	61774801	61776800	0.469444	CTNND2
25	1263601	1271600	0.469031	CRAMP1
10	36814401	36816400	0.468906	NDUFAF1
10	36814401	36816400	0.468906	NUSAP1
11	74866401	74869600	0.468749	ITSN2
12	39611601	39613200	0.468264	PCDH9
7	52553201	52555200	0.467828	PCDHGA8
7	52553201	52555200	0.467828	PCDHGB4
7	52553201	52555200	0.467828	PCDHGA2
24	47519201	47521600	0.467342	SMAD2
8	90364401	90366400	0.46718	LOC112447895
5	10073601	10076000	0.467175	PTPRQ
17	51774801	51778400	0.467155	CCDC92
9	68985601	68987200	0.466985	EPB41L2
4	26707201	26709200	0.466826	HDAC9
2	102232001	102235600	0.466174	SPAG16
1	69458801	69460800	0.465508	HEG1
26	23495601	23497600	0.465287	BORCS7
26	13495601	13497200	0.464959	BTAF1
11	59461601	59464400	0.46439	LRRTM4
1	15495601	15497200	0.464078	NCAM2
5	99630401	99632400	0.464031	KLRD1
7	28948001	28950400	0.463874	LOC112447387
28	30648801	30660000	0.463809	KAT6B
29	20433201	20435200	0.463325	LUZP2
17	58796401	58801600	0.463155	MED13L
17	55336801	55341200	0.463086	BRAP
24	39327601	39329600	0.462205	LOC100847357
4	94727201	94729200	0.462073	LOC107131356
1	41637601	41639600	0.461728	EPHA6
28	44026001	44027600	0.461724	TIMM23
1	140234401	140236800	0.461624	DSCAM
21	47936401	47938400	0.461353	TTC6
19	18055601	18058800	0.461317	TEFM
9	23218001	23221200	0.461168	ME1
8	111067601	111069600	0.460886	TRAPPC12
4	64396801	64400000	0.4608	PDE1C
1	10396401	10398400	0.460659	APP
11	1936401	1938400	0.460574	MRPS5
6	77474001	77477600	0.46012	ADGRL3
3	72926001	72928400	0.45975	NEGR1
26	5017601	5020800	0.459706	PCDH15
1	86329601	86332400	0.459131	CCDC39
4	36247601	36250400	0.459117	SEMA3A
8	64735201	64737200	0.458816	LOC101908166
16	40602401	40604400	0.458548	LOC112441831
17	52240801	52242800	0.45854	SBNO1
3	34476401	34479200	0.458244	GPSM2
14	14895201	14896800	0.457934	NSMCE2
7	94270401	94272000	0.457873	MCTP1
19	24811601	24817600	0.45781	UBE2G1
17	58816801	58818400	0.457563	MED13L
1	65780801	65782800	0.45747	STXBP5L
7	81000401	81002800	0.457454	RASGRF2
18	9364801	9367200	0.457436	CDH13
18	63738801	63740400	0.457335	ZNF667
12	73595201	73598000	0.457283	HS6ST3
2	61947201	61948800	0.456791	ZRANB3
8	38934001	38935600	0.45666	ERMP1
2	67675601	67678800	0.456481	DPP10
1	80652001	80654400	0.456203	DNAJB11
17	57049601	57053600	0.456043	TAOK3
26	41838401	41840800	0.456036	LOC101907255
1	92344401	92346800	0.45596	NAALADL2
7	34582001	34584000	0.45594	TNFAIP8
23	833201	835200	0.455882	KHDRBS2
16	21239201	21241200	0.455642	SPATA17
3	66186401	66188800	0.455615	PTGFR
10	76276801	76278400	0.45541	LOC101904397
10	76276801	76278400	0.45541	SYNE2
19	39023601	39026800	0.455282	SOCS7
19	10581201	10584400	0.454863	DHX40
13	23074001	23076000	0.454592	DNAJC1
2	115204001	115206000	0.454464	COL4A4
6	18949601	18951600	0.454051	TBCK
1	15350801	15352400	0.45385	NCAM2
5	49062801	49064400	0.453791	GNS
22	55287201	55289600	0.453729	HRH1
2	59722401	59724400	0.453637	THSD7B
22	15280001	15287600	0.453293	SNRK
10	75124401	75126000	0.453131	KCNH5
2	64223601	64225600	0.452934	NCKAP5
7	79090401	79092800	0.452873	LOC112447478
19	23556401	23560400	0.45274	PAFAH1B1
8	30070801	30073200	0.4527	NFIB
14	73258801	73261200	0.452604	LRRC69
5	39947201	39948800	0.452593	CNTN1
5	56383601	56388400	0.452239	MYO1A
6	110808801	110810800	0.452227	FBXL5
1	6252001	6253600	0.452117	GRIK1
4	45732001	45734000	0.452087	LHFPL3
10	79994401	79996800	0.451995	RAD51B
20	32704401	32706800	0.451952	OXCT1
22	29252401	29262400	0.451918	RYBP
23	4520401	4522000	0.45189	BMP5
16	15326401	15328400	0.451701	BRINP3
14	45488801	45490800	0.45141	LOC101905780
10	30512401	30514400	0.451397	LOC101903851
5	90481201	90482800	0.451277	AEBP2
29	23350801	23352800	0.451012	NELL1
14	32552001	32555600	0.45081	C14H8orf34
11	96492001	96494400	0.450743	MAPKAP1
29	14758401	14760400	0.450728	LOC101903773
12	69142801	69144800	0.450611	GPR180
4	107895601	107898000	0.450492	TPK1
25	38628401	38633600	0.450321	RNF216
27	19671601	19673600	0.450286	PDGFRL
5	14772801	14774800	0.450077	LRRIQ1
19	32107601	32109600	0.450065	COX10
23	18597601	18599600	0.449864	RUNX2
23	18597601	18599600	0.449864	SUPT3H
11	40832801	40834800	0.449843	FANCL
6	101066401	101068400	0.449691	MAPK10
20	18003601	18006400	0.449678	ZSWIM6
20	48883601	48886800	0.449552	CDH10
11	95896801	95898800	0.4495	GOLGA1
7	54157601	54161200	0.449403	ARHGAP26
7	45852401	45854000	0.449354	PPP2CA
7	18160801	18164000	0.449183	MLLT1
15	5294401	5296000	0.44857	DYNC2H1
28	39331601	39334000	0.448503	CCSER2
22	53854401	53856800	0.448458	LARS2
28	30552801	30555200	0.448193	ADK
4	68486001	68490000	0.448098	HIBADH
2	11700801	11707200	0.447879	ZNF804A
7	57447601	57451600	0.447618	RBM27
4	27018001	27020000	0.447502	HDAC9
4	34161201	34162800	0.447424	LOC101904927
3	33850001	33856000	0.447364	GNAI3
3	33850001	33856000	0.447364	MIR197
15	29843201	29845600	0.447265	CBL
11	62350401	62352800	0.447188	VPS54
5	100513201	100515600	0.44679	KLRB1
1	139564801	139566800	0.446693	SH3BGR
22	10951201	10953200	0.446614	ITGA9
14	58379201	58381600	0.446587	OXR1
1	146214001	146216000	0.446521	DIP2A
22	30095201	30096800	0.446335	FOXP1
11	59938401	59940800	0.446239	USP34
12	65802001	65804400	0.446236	GPC5
10	86054801	86057600	0.446115	YLPM1
6	85652801	85656800	0.445997	CSN3
2	85499201	85501200	0.445962	PGAP1
4	30607601	30611200	0.445364	LOC104968411
8	50918401	50920400	0.445184	TRPM6
1	71988401	71990800	0.445094	BDH1
2	5219601	5221200	0.444599	MAP3K2
10	37621601	37623600	0.444588	TMEM87A
26	15895201	15897200	0.444348	TBC1D12
5	107457201	107460800	0.444243	LOC104972574
5	107457201	107460800	0.444243	NINJ2
11	62366401	62369600	0.44423	VPS54
24	19916401	19918800	0.443753	KIAA1328
28	24168401	24170400	0.443732	CTNNA3
7	101292401	101294800	0.443616	SLCO4C1
17	52359201	52361600	0.44347	MPHOSPH9
9	54681601	54684000	0.443214	LOC112448133
1	91820801	91822800	0.442931	NAALADL2
9	26143201	26145200	0.442843	RNF217
14	62004001	62009200	0.442752	UBR5
22	40440001	40442400	0.44275	FHIT
5	30597201	30599200	0.442628	TUBA1C
11	58927601	58930000	0.442458	LRRTM4
25	10446801	10452800	0.442317	ZC3H7A
27	15910401	15912400	0.442224	SORBS2
8	87410401	87414000	0.44194	LOC112447833
29	40458001	40461200	0.441935	RAB3IL1
6	85422001	85424000	0.441861	CSN1S1
6	85422001	85424000	0.441861	LOC112447093
18	26330401	26332800	0.441726	CNOT1
16	33986001	33988400	0.441691	CEP170
1	138056001	138058400	0.44151	CPNE4
11	21302401	21307600	0.441366	SOS1
8	78931601	78935200	0.441352	AGTPBP1
13	36073601	36077600	0.441063	WAC
21	41728401	41731600	0.44106	HECTD1
28	17594801	17596800	0.440815	CABCOCO1
16	66216401	66218400	0.440796	SWT1
20	5616801	5619600	0.440706	CPEB4
7	53366801	53368400	0.440636	LOC100847454
25	14558801	14561600	0.440604	LOC515570
10	20382401	20386000	0.440309	NPTN
3	96520001	96523200	0.440222	AGBL4
19	62919601	62922000	0.440221	PRKCA
8	60389601	60392400	0.439944	RECK
19	40142001	40145200	0.439801	IKZF3
25	771201	774400	0.439657	LMF1
10	60897601	60900000	0.439435	FAM227B
18	52402801	52405200	0.43943	IGSF23
29	42136801	42138800	0.439028	RTN3
1	33122401	33124400	0.438954	CADM2
12	8280001	8284000	0.438954	LOC112449116
21	67502401	67504800	0.438774	TRAF3
26	34287201	34290000	0.43865	DCLRE1A
26	22734801	22736800	0.438435	ARMH3
6	31405201	31407200	0.438273	GRID2
3	34944001	34946800	0.438098	LOC615258
18	15879201	15881600	0.438072	PHKB
14	63488401	63490800	0.437928	LOC101905128
26	25670401	25674400	0.437924	CALY
26	25670401	25674400	0.437924	SORCS3
26	39764801	39767600	0.437867	LOC101905098
17	53056401	53058400	0.437839	CLIP1
18	22003201	22006000	0.437215	RPGRIP1L
27	15643601	15646000	0.437174	LRP2BP
12	40106801	40109600	0.437046	PCDH9
1	133298401	133301600	0.436687	PPP2R3A
6	34248801	34251200	0.436321	CCSER1
14	77528001	77530800	0.436304	LOC506670
6	81123601	81126800	0.436182	EPHA5
5	35011201	35013200	0.435884	ANO6
18	59657201	59659600	0.435854	LOC100300095
18	59657201	59659600	0.435854	LOC508131
21	32605601	32608000	0.435847	HMG20A
2	99651601	99654400	0.435836	ERBB4
9	52789201	52791200	0.435811	KLHL32
10	82212001	82214000	0.435716	MED6
11	68491201	68496000	0.435556	C11H2orf42
11	44672801	44676000	0.435464	RANBP2
12	18156001	18158000	0.43542	RB1
20	15223201	15226400	0.435337	RNF180
3	100033201	100036800	0.43528	PIK3R3
15	55297601	55300000	0.435095	UVRAG
21	17002801	17004800	0.43483	AGBL1
12	18216801	18219200	0.434796	RB1
13	33218001	33222400	0.434353	EPC1
19	920401	922800	0.434047	CA10
27	3456001	3458000	0.433919	CSMD1
10	102654801	102656800	0.433604	RPS6KA5
23	2700401	2702000	0.433565	PRIM2
21	67169201	67173200	0.433383	TECPR2
22	57295601	57297600	0.433344	NR2C2
10	86128801	86131200	0.433204	PROX2
6	101265201	101270400	0.432787	MAPK10
5	51832801	51834800	0.43278	FAM19A2
13	18850401	18856000	0.432757	PARD3
6	77061201	77063200	0.432639	ADGRL3
5	51473201	51475600	0.432597	FAM19A2
18	44714801	44718000	0.432417	KIAA0355
24	3915201	3917600	0.432327	ZNF407
4	90722401	90724400	0.432229	GRM8
6	33656801	33658800	0.43222	CCSER1
1	92807201	92809600	0.432202	NAALADL2
13	18921201	18924000	0.432018	PARD3
5	63346001	63348000	0.432008	ANKS1B
12	1702401	1704400	0.431687	TDRD3
10	39331601	39333600	0.431641	LOC112448627
5	112392801	112394800	0.431634	CHADL
4	12091601	12094000	0.431593	LOC112446539
5	15830001	15833600	0.431409	MGAT4C
5	36470001	36472400	0.431149	TMEM117
26	5058801	5064800	0.431043	PCDH15
22	30625201	30627200	0.430981	FOXP1
4	23739601	23742400	0.430846	AGMO
14	32174401	32176400	0.430543	PREX2
23	15777601	15780400	0.430535	CCND3

## Sheet: Table S6
Table S6. The overview of the differentiated CNVR between Qaidam cattle and Xizang cattle.
Chr	Start	End	Vst	Gene
25	21126001	21128400	0.893565	COG7
23	940001	943600	0.825953	KHDRBS2
20	53533601	53537600	0.813516	CDH18
8	84607201	84609200	0.789739	WNK2
14	63488401	63490800	0.781866	LOC101905128
6	95727601	95730000	0.777268	CFAP299
23	40577601	40579600	0.758964	ATXN1
5	92002801	92004800	0.752908	RERGL
5	51832801	51834800	0.750538	FAM19A2
7	19619201	19621600	0.746805	PLIN4
3	78495201	78498000	0.740296	WDR78
17	47274401	47276800	0.730954	TMEM132D
7	7154401	7156400	0.725031	LOC614095
13	66699201	66701600	0.723551	CTNNBL1
8	87470001	87472000	0.718651	LOC112447833
26	10223601	10225600	0.717942	LOC112444516
25	32909601	32911600	0.716527	GTF2IRD1
19	58338401	58340400	0.716199	SLC39A11
7	17734401	17736400	0.713184	SH2D3A
5	100054801	100058000	0.713178	KLRF2
1	19378001	19380000	0.713052	LOC112447286
26	20016001	20017600	0.710852	HPSE2
21	19100801	19102800	0.709538	NTRK3
23	23303601	23305600	0.707247	TFAP2D
5	2104001	2107200	0.707188	TRHDE
27	23995201	23997200	0.706953	TRMT9B
19	52290401	52292400	0.706206	LOC512869
10	81084001	81086400	0.705132	GALNT16
22	10951201	10953200	0.703618	ITGA9
14	37016801	37019200	0.698554	STAU2
15	59054801	59058000	0.697618	METTL15
18	9508001	9510000	0.697067	CDH13
16	60585201	60588000	0.695564	LOC112441791
28	16407601	16410000	0.693148	ANK3
8	85692401	85695600	0.691961	LOC787410
24	46754001	46757600	0.690408	KATNAL2
21	24457601	24460000	0.689537	ADAMTSL3
3	28397601	28400400	0.688913	SYCP1
24	39057201	39059200	0.687755	EPB41L3
3	101602801	101604800	0.687606	RNF220
19	6436801	6439600	0.687523	LOC528282
4	82038401	82040400	0.686517	VPS41
19	12607201	12609200	0.686312	USP32
16	76526401	76528800	0.685372	DENND1B
7	81000401	81002800	0.684424	RASGRF2
12	40200001	40202000	0.684372	PCDH9
17	50889201	50893600	0.683961	UBC
26	4651201	4653600	0.683871	PCDH15
8	11742801	11745200	0.681667	LOC104969267
6	34732001	34738000	0.680642	MMRN1
13	8065201	8066800	0.680121	MACROD2
3	73295201	73296800	0.680066	NEGR1
1	140234401	140236800	0.679349	DSCAM
8	28602801	28605200	0.678952	CCDC171
1	92737601	92739600	0.677875	LOC112448319
1	92737601	92739600	0.677875	NAALADL2
21	2791601	2793600	0.675138	ATP10A
10	11536801	11539600	0.672721	ERO1A
10	56056001	56058000	0.672446	UNC13C
4	52351601	52354400	0.672243	TFEC
19	46606401	46609600	0.670916	LOC112442750
21	2252801	2254400	0.67056	LOC101907203
3	96071601	96074000	0.668735	ELAVL4
23	12616001	12618000	0.668418	DNAH8
1	92511601	92514000	0.668335	NAALADL2
1	63921601	63924000	0.668282	LOC101901963
11	55307601	55310000	0.667723	CTNNA2
15	5204401	5206000	0.667283	DYNC2H1
3	20026001	20028400	0.666188	HORMAD1
13	53148401	53150400	0.6655	PDYN
1	141104001	141107200	0.663612	LOC112448000
19	16464001	16469200	0.663514	ASIC2
25	29440001	29443600	0.66273	GALNT17
1	46862401	46864400	0.662414	ZPLD1
9	29445201	29447200	0.661963	LOC101905771
9	49338801	49341200	0.661224	ASCC3
12	40296801	40300800	0.661162	PCDH9
1	92768801	92772000	0.661046	NAALADL2
29	41503201	41504800	0.660874	LOC522784
29	41520401	41522800	0.660626	LOC522784
3	384001	385600	0.659442	TIPRL
1	70276401	70278400	0.65777	LRCH3
2	76054801	76056400	0.656939	CNTNAP5
18	57743601	57745600	0.656709	LOC787554
9	19204001	19206000	0.656101	LOC112448121
16	4406401	4410800	0.6547	LOC100847410
4	90722401	90724400	0.654589	GRM8
23	853601	857600	0.653622	KHDRBS2
10	59328401	59330400	0.653613	TNFAIP8L3
1	106649201	106651600	0.653138	PPM1L
13	25157201	25159200	0.652812	KIAA1217
11	60605201	60607200	0.65223	COMMD1
14	59280401	59282800	0.652127	ZFPM2
22	49564801	49567200	0.65153	DOCK3
15	16591201	16593200	0.650742	GUCY1A2
11	12782401	12786000	0.649858	LOC107131325
11	74636401	74638400	0.649508	NCOA1
10	6864801	6866800	0.648994	COL4A3BP
4	54151201	54154400	0.648601	FOXP2
14	81480401	81482800	0.647779	COL14A1
8	15023601	15025600	0.647527	LINGO2
6	101265201	101270400	0.647174	MAPK10
5	53712401	53715600	0.647013	SLC16A7
28	23208401	23211600	0.64599	CTNNA3
19	35091601	35094000	0.644213	TNFRSF13B
14	51458801	51461200	0.644089	LOC112449555
13	74468801	74471200	0.643617	WFDC11
20	23975201	23977200	0.64315	CDC20B
4	23739601	23742400	0.642983	AGMO
11	55808401	55810400	0.642599	CTNNA2
1	6252001	6253600	0.642598	GRIK1
8	26231601	26236000	0.642199	ADAMTSL1
24	19916401	19918800	0.640425	KIAA1328
28	24168401	24170400	0.63974	CTNNA3
2	106558001	106561600	0.639124	CNOT9
1	60765601	60768000	0.63878	LSAMP
8	34645201	34648000	0.638072	LOC101904827
27	34397601	34399600	0.6379	ADAM32
29	20433201	20435200	0.637876	LUZP2
10	69838001	69840000	0.634729	CCDC198
18	39975201	39978400	0.633956	LOC112442305
2	64171601	64173600	0.633936	NCKAP5
3	105108801	105110800	0.63336	SCMH1
15	69043601	69046800	0.633327	LOC112441689
5	10965201	10967600	0.631792	PPFIA2
19	40862001	40864400	0.631759	KRT222
4	36229201	36231200	0.631752	SEMA3A
29	48490801	48492800	0.630522	OSBPL5
11	8966801	8970400	0.630199	LOC101903633
1	113272401	113274800	0.629849	GPR149
8	11980001	11982400	0.628795	LOC104969267
2	85367201	85369600	0.628187	GTF3C3
14	32174401	32176400	0.628103	PREX2
1	71556801	71560400	0.62749	DLG1
11	32985201	32988000	0.627171	NRXN1
10	51556001	51558000	0.626711	ADAM10
11	55763201	55764800	0.625227	CTNNA2
7	101292401	101294800	0.624378	SLCO4C1
15	71478001	71480000	0.623131	LRRC4C
18	61793601	61796400	0.620959	NLRP9
8	73163201	73164800	0.620628	EBF2
1	86329601	86332400	0.62046	CCDC39
6	94647201	94649600	0.619812	ANTXR2
6	19319201	19321200	0.619375	GSTCD
28	29135601	29137600	0.618236	P4HA1
17	51879601	51882000	0.617962	DNAH10
9	51959201	51961200	0.617762	LOC112448131
3	25318001	25320000	0.617484	GDAP2
7	9742401	9758000	0.617063	LOC112441523
7	9742401	9758000	0.617063	LOC112447503
28	24484401	24487200	0.616905	HERC4
17	61497601	61499200	0.616826	RPH3A
26	33070001	33072400	0.616466	VTI1A
4	111098801	111101200	0.615818	CNTNAP2
16	15326401	15328400	0.615707	BRINP3
7	94915601	94917600	0.615638	ARSK
6	15457201	15459600	0.615043	EGF
8	554801	556400	0.615034	ANXA10
20	8612801	8614400	0.614058	FCHO2
26	4572401	4574400	0.613788	PCDH15
2	91268001	91270000	0.613123	CARF
18	47655601	47657200	0.611758	LOC787397
3	50904801	50906400	0.611583	EVI5
26	5058801	5064800	0.611227	PCDH15
4	109500801	109503200	0.611148	CNTNAP2
24	22391601	22393600	0.610508	DTNA
29	24033201	24035600	0.610212	NELL1
16	6752801	6754800	0.608769	KCNT2
27	14802001	14804000	0.608538	ENPP6
13	8761201	8763200	0.608244	MACROD2
1	92544001	92546000	0.60747	NAALADL2
3	96949201	96951200	0.607025	AGBL4
1	37259601	37261600	0.606997	EPHA3
6	60902001	60904400	0.606859	SLC30A9
11	1393601	1396000	0.606057	ACOXL
2	90913601	90916400	0.605296	BMPR2
14	60916801	60918400	0.605048	RIMS2
9	26434801	26436800	0.604939	NKAIN2
27	2790001	2792000	0.604926	CSMD1
10	60897601	60900000	0.60423	FAM227B
2	102148001	102150400	0.60391	SPAG16
26	4727601	4729600	0.603799	PCDH15
24	61429201	61431600	0.603798	BCL2
1	140190001	140192800	0.60355	DSCAM
9	11434401	11438000	0.603079	RIMS1
27	34448801	34451200	0.602926	LOC100847151
6	34248801	34251200	0.602153	CCSER1
27	44529201	44532000	0.601764	TRNAW-CCA
9	12021201	12023200	0.601521	KCNQ5
5	15830001	15833600	0.601345	MGAT4C
17	36579601	36581600	0.6012	FSTL5
18	44853601	44860000	0.601169	UBA2
16	39410801	39412800	0.601157	DNM3
1	33202801	33205200	0.600959	CADM2
20	40139201	40141200	0.600856	ADAMTS12
8	26933601	26935600	0.600474	CNTLN
19	10562401	10564000	0.600457	DHX40
23	4520401	4522000	0.600056	BMP5
2	7279201	7281600	0.599753	COL5A2
4	54253201	54255600	0.599663	FOXP2
6	101396401	101399200	0.599165	MAPK10
18	13208401	13212000	0.598606	JPH3
11	106384801	106387200	0.598496	EXD3
5	93677201	93679600	0.598182	SLC15A5
6	11806001	11808000	0.59797	CAMK2D
1	42662401	42664400	0.597412	OR5K4
25	11736001	11738400	0.596945	SHISA9
19	17915601	17919600	0.596942	RHOT1
2	76546001	76548000	0.596737	CNTNAP5
14	55715601	55718000	0.596544	LOC112449528
2	76872801	76874800	0.596096	CNTNAP5
12	68028001	68031200	0.59521	GPC6
15	43981201	43983200	0.594987	STK33
17	36349201	36353600	0.594591	FSTL5
14	74484801	74486800	0.594429	MMP16
27	25623201	25625600	0.594307	TNKS
21	15059201	15063600	0.594289	SLCO3A1
11	58788801	58791600	0.593856	LRRTM4
21	29972801	29974800	0.593762	OTUD7A
4	20444001	20446000	0.593672	VWDE
27	17086801	17089200	0.593662	LOC101905556
2	101934801	101938000	0.593606	SPAG16
21	56316401	56318400	0.593381	CATSPERB
15	32749201	32751600	0.593113	LOC101903557
22	59767201	59770800	0.592591	MGLL
4	8236401	8238800	0.59256	CDK14
4	45257601	45259600	0.592549	LOC104972026
4	56570801	56572800	0.592349	DOCK4
18	55802401	55804400	0.592267	SLC6A16
8	4759201	4761200	0.592264	GALNTL6
15	18047601	18049600	0.592257	C15H11orf65
13	24604001	24606000	0.591339	KIAA1217
2	341201	343200	0.591188	LGSN
1	41130001	41132000	0.591011	EPHA6
21	24322401	24324800	0.588126	ADAMTSL3
28	3080001	3082400	0.588059	LOC614741
5	12348801	12350800	0.586181	TMTC2
22	49598801	49600800	0.585833	DOCK3
3	2224801	2226800	0.585744	LOC789898
29	6892801	6896000	0.585309	GRM5
13	39803601	39805600	0.585106	CFAP61
3	12964401	12966400	0.585008	LOC100849046
21	5093201	5096000	0.584303	GABRG3
2	53818001	53820000	0.58352	KYNU
11	59691601	59694000	0.58345	LOC112448801
27	29257201	29259200	0.583329	RNF122
1	77505201	77508400	0.582814	TP63
25	11948401	11951600	0.582305	SHISA9
13	71056401	71058800	0.582107	PTPRT
23	4172001	4174000	0.581628	COL21A1
7	11171201	11173600	0.581598	ADGRE3
1	24971201	24973200	0.581343	ROBO2
8	53325201	53327200	0.581068	VPS13A
6	77264401	77266400	0.580515	ADGRL3
17	36956401	36958400	0.580494	FSTL5
29	18647601	18650000	0.579991	PAK1
8	40429201	40431600	0.579765	GLIS3
1	67891201	67893600	0.579595	HACD2
26	9483201	9488400	0.579543	PTEN
28	30461601	30464400	0.57837	ADK
6	36794801	36796800	0.577812	LOC112447053
9	11156001	11158000	0.577594	RIMS1
2	19110001	19112400	0.577257	PDE11A
16	77596401	77598400	0.576976	PTPRC
8	77081201	77083600	0.576476	KIF27
8	77081201	77083600	0.576476	LOC112447826
8	4268401	4270800	0.576151	GALNTL6
22	43790001	43792800	0.576111	DNAH12
2	22648401	22650800	0.57559	OLA1
26	35903601	35907600	0.575027	ATRNL1
1	137710401	137712400	0.574792	CPNE4
29	26717601	26721200	0.574692	LOC526286
1	138056001	138058400	0.574211	CPNE4
17	1755601	1757600	0.573843	TLL1
21	58170801	58175200	0.573202	UNC79
8	15230801	15232400	0.573089	LINGO2
8	38934001	38935600	0.572747	ERMP1
11	105286001	105288800	0.572479	COL5A1
4	99306801	99309200	0.571742	CNOT4
10	43524001	43526800	0.571495	SAV1
18	54840801	54842800	0.571371	ELSPBP1
14	42857201	42859200	0.570741	STMN2
14	51793601	51796000	0.570683	LOC101905320
2	100004801	100008000	0.570338	ERBB4
4	90982001	90984000	0.57008	GRM8
7	9882401	9884000	0.569724	LOC788031
24	23131601	23133200	0.569572	NOL4
13	7650401	7652800	0.568656	MACROD2
5	36253601	36256400	0.568461	TMEM117
27	3456001	3458000	0.568301	CSMD1
1	33255201	33257200	0.567949	CADM2
16	21198001	21200000	0.567925	SPATA17
14	75410001	75411600	0.567668	LOC787250
1	93348401	93351600	0.567341	NLGN1
6	89696001	89698000	0.567066	BTC
11	58927601	58930000	0.566887	LRRTM4
3	50586801	50588800	0.565767	FAM69A
13	4337601	4339600	0.565745	LOC101901915
19	46745601	46747600	0.56533	LOC107131538
9	84056801	84058800	0.565282	ADGB
19	5269601	5272000	0.56463	STXBP4
7	33371201	33373200	0.564488	PRR16
18	7518001	7520000	0.564198	CDYL2
12	44282401	44284800	0.564137	KLHL1
12	35963601	35965600	0.563879	CRYL1
7	9880401	9882000	0.563393	LOC788031
1	10752801	10754800	0.562658	JAM2
3	96396001	96398000	0.562483	AGBL4
14	38724801	38727600	0.562411	HNF4G
5	68398001	68400800	0.562312	SLC41A2
16	64491601	64496000	0.562305	NMNAT2
8	68459601	68462000	0.562194	LOC112447755
25	31422401	31424800	0.562188	LOC112444315
11	48527601	48529600	0.561899	REEP1
25	22402801	22407600	0.561704	TNRC6A
14	51358401	51360800	0.561559	LOC112449555
15	16828801	16830800	0.561226	GUCY1A2
6	88500801	88503200	0.560922	ALB
27	34485601	34488800	0.560912	LOC100847151
10	11674801	11677600	0.560442	TXNDC16
5	76333201	76337200	0.56034	SYT10
28	35959201	35961200	0.559622	SH2D4B
17	57472001	57475200	0.559508	KSR2
16	12915201	12917600	0.5595	RGS21
11	64864401	64867600	0.559223	MEIS1
1	52796801	52799200	0.559001	LOC112447297
1	126279201	126281200	0.558918	TRPC1
7	41644401	41647200	0.558678	LOC112447514
9	11581201	11583200	0.55823	RIMS1
28	6067601	6069600	0.557368	PCNX2
5	30382001	30384400	0.557131	SPATS2
28	14822801	14825200	0.557041	PHYHIPL
12	69142801	69144800	0.556903	GPR180
14	32469201	32471200	0.556359	C14H8orf34
1	113491201	113494000	0.55633	ARHGEF26
8	64666801	64668800	0.556327	LOC101908166
6	77564801	77567200	0.555955	ADGRL3
14	70498801	70500800	0.555939	TMEM67
7	84153601	84156000	0.555868	EDIL3
11	106880001	106881600	0.555835	CACNA1B
19	7157201	7159200	0.555565	LOC527335
17	60316801	60318800	0.555232	TBX5
12	28656801	28660000	0.554966	BRCA2
14	51408401	51414400	0.554723	LOC112449555
6	76862401	76864400	0.55428	ADGRL3
1	45089201	45093200	0.554195	ADGRG7
21	47926001	47928400	0.554118	TTC6
9	93828401	93830800	0.553692	ARID1B
4	45732001	45734000	0.553352	LHFPL3
24	57121601	57123600	0.55282	LOC112444181
15	61684401	61686400	0.552669	DCDC1
23	894401	899200	0.552378	KHDRBS2
19	16114401	16116800	0.552222	ASIC2
6	26603201	26605200	0.552194	STPG2
10	103235601	103244000	0.552169	TERB2
12	17832401	17834400	0.552101	SUCLA2
6	77552801	77554800	0.551999	ADGRL3
5	7634401	7636400	0.551906	NAV3
3	30752001	30754800	0.551701	ST7L
20	61618401	61621200	0.551292	CTNND2
1	118910001	118912400	0.551071	LOC526230
3	46140801	46142800	0.551024	DPYD
13	22945201	22949600	0.550712	MLLT10
18	14529201	14531600	0.550366	DPEP1
16	6470801	6473200	0.549823	KCNT2
8	27098401	27100400	0.549785	CNTLN
24	39327601	39329600	0.549748	LOC100847357
10	51289201	51291200	0.549483	RNF111
29	10957201	10959600	0.549474	DLG2
15	74310401	74312400	0.549453	EXT2
10	83724001	83726400	0.54909	RGS6
9	11187601	11189600	0.549006	RIMS1
15	5413601	5415200	0.548771	DYNC2H1
5	29114801	29117200	0.548681	ATF1
20	15223201	15226400	0.548459	RNF180
9	27341201	27343600	0.548062	NKAIN2
6	100571601	100573600	0.547965	ARHGAP24
8	85700401	85702400	0.547752	LOC787410
8	15776801	15778800	0.547614	LINGO2
14	51782801	51785600	0.547016	LOC101905320
21	4858001	4860000	0.546928	GABRG3
23	932801	935200	0.546323	KHDRBS2
27	35623201	35625600	0.546147	ZMAT4
22	49576801	49578800	0.546095	DOCK3
5	41448801	41451600	0.54597	C5H12orf40
18	35236001	35238800	0.545599	GFOD2
27	4024801	4029200	0.545429	CSMD1
5	37351601	37354400	0.545286	LOC786089
5	36294801	36296800	0.545205	TMEM117
4	19071601	19073600	0.545048	PHF14
4	82306401	82308000	0.54495	AMPH
24	23828401	23830400	0.544716	CCDC178
28	22522801	22526800	0.544702	CTNNA3
10	43251601	43253600	0.544477	CDKL1
2	99651601	99654400	0.544405	ERBB4
19	21178001	21182400	0.54423	EFCAB5
21	16082001	16084000	0.544033	SV2B
8	44512001	44514000	0.543902	PGM5
23	29783601	29786000	0.543803	LOC112443716
20	66117201	66119200	0.543674	LOC112442973
3	100352001	100353600	0.543405	IPP
4	30607601	30611200	0.543366	LOC104968411
8	44048001	44057200	0.543051	DOCK8
4	34161201	34162800	0.542948	LOC101904927
4	81059601	81061200	0.54293	CDK13
13	24246401	24249600	0.542814	C13H10orf67
25	18524401	18526400	0.542212	ACSM3
1	93238401	93240400	0.542193	NLGN1
14	64668001	64670400	0.541951	VPS13B
12	39611601	39613200	0.54178	PCDH9
17	3172801	3175200	0.54141	DCHS2
27	19671601	19673600	0.541386	PDGFRL
25	19178801	19182800	0.541219	LOC524391
1	72339601	72342400	0.541101	XXYLT1
17	58630001	58632400	0.540927	MED13L
5	9918401	9920400	0.540711	OTOGL
4	111036001	111038400	0.540252	CNTNAP2
28	32654001	32655600	0.54016	KCNMA1
1	34080401	34082800	0.539955	CADM2
3	75375601	75377600	0.539594	LRRC7
2	67743201	67746400	0.539465	DPP10
20	65814001	65816400	0.539329	ADCY2
28	23768401	23771200	0.539187	CTNNA3
5	76312001	76314000	0.539013	SYT10
3	75056801	75059600	0.538692	LRRC7
26	33122401	33125200	0.538371	VTI1A
5	14743601	14746800	0.538262	LRRIQ1
8	4574801	4578800	0.538225	GALNTL6
19	16377601	16380000	0.537908	ASIC2
17	1750401	1752800	0.537572	TLL1
7	54157601	54161200	0.537406	ARHGAP26
20	38930401	38932800	0.537089	PRLR
24	53908801	53910800	0.536795	LOC101904580
26	16476801	16481600	0.536243	CYP2C19
17	40439201	40441200	0.53585	RXFP1
21	45938001	45940000	0.535755	RALGAPA1
7	79090401	79092800	0.535686	LOC112447478
19	36836801	36846000	0.535634	KAT7
1	41107201	41109200	0.535594	EPHA6
25	11404401	11406800	0.535063	CPPED1
9	74471201	74473200	0.534968	MAP7
20	46702001	46705200	0.534786	CDH9
13	73120801	73123600	0.534617	WISP2
16	64875601	64877600	0.534607	RGL1
15	25157201	25160400	0.534374	NXPE2
23	20372001	20374400	0.534215	ADGRF1
19	15471201	15473200	0.53408	TMEM132E
22	31300001	31302000	0.533902	LOC104976682
2	67675601	67678800	0.533701	DPP10
14	73870401	73876400	0.533689	LOC100848958
14	73870401	73876400	0.533689	LOC101906456
28	2992801	2996000	0.533581	LOC614741
28	9967601	9970000	0.533338	RYR2
25	19304001	19308000	0.532966	LOC524391
13	43348001	43349600	0.532734	LOC112449296
13	43348001	43349600	0.532734	LOC782061
1	50149201	50151600	0.532726	ALCAM
27	2358801	2360800	0.532701	CSMD1
14	71494001	71496000	0.532344	TRIQK
9	71646001	71648400	0.532297	EYA4
14	45488801	45490800	0.53217	LOC101905780
27	36694001	36697600	0.531944	ANK1
6	55727201	55729200	0.531896	DTHD1
3	101590001	101592400	0.531747	RNF220
6	95426401	95429200	0.531553	CFAP299
7	7500001	7502000	0.53144	LOC100295883
16	54913601	54915600	0.531144	AADACL3
24	47942401	47944000	0.531004	ZBTB7C
24	45244401	45248800	0.53037	SLC14A2
8	95166001	95168400	0.530203	SLC44A1
10	48081601	48083600	0.530162	VPS13C
15	4372001	4374400	0.530033	PDGFD
1	58805601	58807600	0.529862	DRD3
6	58477201	58479200	0.529574	RFC1
1	107160801	107162800	0.529053	IFT80
17	36798001	36800800	0.5287	FSTL5
14	32073601	32076000	0.528581	PREX2
6	42392801	42394800	0.528528	GBA3
10	36215601	36217600	0.528182	KNL1
29	768401	770400	0.527976	HEPHL1
1	102273201	102275200	0.527536	SI
21	21330401	21332800	0.527438	ARPIN
1	108106401	108108400	0.526809	SCHIP1
12	8280001	8284000	0.526424	LOC112449116
3	84420001	84424800	0.526149	NFIA
21	47936401	47938400	0.52589	TTC6
27	19990001	19998800	0.525847	CNOT7
16	55248401	55257600	0.525812	ZBTB37
3	96520001	96523200	0.525669	AGBL4
5	80158401	80161600	0.525635	LOC518980
10	16041201	16043200	0.5256	GLCE
8	39401201	39403200	0.525059	JAK2
10	40408001	40410800	0.52474	MDGA2
6	32158401	32160400	0.524037	GRID2
5	51473201	51475600	0.523839	FAM19A2
5	100513201	100515600	0.523005	KLRB1
13	2824801	2828400	0.522842	PAK5
13	10852801	10855200	0.522787	LOC513969
2	60257201	60259200	0.522599	THSD7B
2	90910801	90913200	0.522144	BMPR2
29	26927201	26929600	0.522081	VWA5A
17	53884401	53886000	0.521958	CAMKK2
26	32970801	32976000	0.521947	ZDHHC6
6	101361601	101364800	0.52137	MAPK10
2	61981201	61982800	0.52134	ZRANB3
3	34944001	34946800	0.521084	LOC615258
20	14005201	14007200	0.521054	CENPK
8	41275601	41278000	0.521031	RFX3
17	11980001	11981600	0.520384	SLC10A7
16	41072001	41074000	0.519766	AADACL4
4	5928401	5931600	0.519644	ZPBP
8	5288001	5289600	0.519414	GALNTL6
3	45727601	45729600	0.519184	DPYD
8	46031201	46032800	0.51909	C8H9orf135
26	20643601	20650400	0.518685	ENTPD7
9	36134401	36136400	0.518466	HS3ST5
22	33422001	33424800	0.518152	FAM19A1
15	46912801	46914800	0.517952	LOC112441574
1	33122401	33124400	0.517938	CADM2
2	19424801	19426800	0.517882	AGPS
8	64735201	64737200	0.517643	LOC101908166
13	70924801	70928800	0.517457	PTPRT
19	10648001	10687200	0.517006	VMP1
19	10648001	10687200	0.517006	PTRH2
19	10648001	10687200	0.517006	CLTC
29	6632401	6634400	0.516922	GRM5
21	33010001	33026800	0.5165	LOC112443340
21	33010001	33026800	0.5165	LOC112443150
21	33010001	33026800	0.5165	LOC112443149
20	65790801	65792800	0.516497	ADCY2
4	15277601	15279600	0.516441	C1GALT1
9	40399601	40402000	0.515996	FIG4
9	11420001	11422000	0.515985	RIMS1
15	9390801	9392800	0.515899	CNTN5
12	49951601	49953200	0.515794	LOC112449131
17	51568801	51574800	0.515766	LOC104974633
17	51568801	51574800	0.515766	LOC100847522
3	43426401	43428800	0.515645	AGL
7	57389601	57392000	0.515642	LARS
6	66504801	66506800	0.515503	CORIN
17	11495201	11498400	0.51548	TTC29
27	32161601	32164000	0.515415	KCNU1
9	48106401	48108000	0.515238	GRIK2
4	22896401	22900400	0.515177	DGKB
4	27018001	27020000	0.515098	HDAC9
2	34804801	34806800	0.514786	SLC4A10
21	19069201	19071600	0.514775	NTRK3
13	8648001	8650000	0.514573	MACROD2
19	1280401	1282800	0.514102	CA10
4	85168401	85170400	0.514079	KCND2
7	34923201	34925600	0.514024	DTWD2
26	25960801	25962800	0.513937	SORCS3
4	37213201	37215200	0.513856	SEMA3E
6	241201	245200	0.51377	LOC101905490
3	10759601	10762400	0.51371	AIM2
5	12488001	12490000	0.513709	LOC112446646
5	12488001	12490000	0.513709	TMTC2
12	21748401	21750400	0.513533	LOC516736
1	91566801	91568400	0.512671	NAALADL2
17	37108801	37111200	0.512126	FSTL5
8	15637201	15639600	0.512121	LOC112447775
8	15637201	15639600	0.512121	LINGO2
4	36247601	36250400	0.512104	SEMA3A
9	9874001	9876400	0.511823	SMAP1
18	26308001	26326800	0.511635	LOC112442429
18	26308001	26326800	0.511635	CNOT1
12	73595201	73598000	0.511346	HS6ST3
1	156597601	156599200	0.511316	KCNH8
6	66275601	66277600	0.511218	CORIN
1	22294401	22296400	0.511141	LOC107132175
11	27952001	27954000	0.510994	SRBD1
14	50982801	50984800	0.510847	LOC112449527
11	1340401	1342400	0.510516	ACOXL
5	89199601	89201200	0.510489	PDE3A
14	76312801	76314800	0.510475	WWP1
7	110397601	110399600	0.509993	CAMK4
7	9889201	9901200	0.50994	LOC788031
27	2390801	2393200	0.509914	CSMD1
28	23864801	23868000	0.509588	CTNNA3
5	51892401	51894000	0.509297	FAM19A2
9	9653201	9655600	0.509258	FAM135A
10	953201	957600	0.508965	MCC
12	66609201	66611200	0.508614	GPC5
11	7814801	7816400	0.508471	LOC112448962
9	67059201	67061600	0.508178	LAMA2
20	15212001	15214000	0.507801	RNF180
14	77528001	77530800	0.507775	LOC506670
4	42324801	42326800	0.507745	MAGI2
11	21302401	21307600	0.507681	SOS1
21	26960401	26962400	0.507419	CFAP161
8	111067601	111069600	0.507379	TRAPPC12
11	93606401	93609600	0.507329	LOC107131158
13	20257201	20261200	0.506915	CCDC7
16	60730801	60732400	0.506897	AXDND1
2	93416001	93418000	0.506633	PARD3B
8	72494001	72496000	0.506477	DOCK5
5	35846401	35848800	0.506088	NELL2
15	76682001	76684000	0.505975	CKAP5
16	15221201	15223600	0.505789	BRINP3
20	48883601	48886800	0.50534	CDH10
7	9762001	9765200	0.505185	LOC112441523
12	77738001	77739600	0.505061	NALCN
24	23050801	23053600	0.504985	NOL4
13	32207601	32209600	0.504652	TMEM236
22	24026801	24029200	0.504231	CNTN4
29	34200401	34202800	0.504183	OPCML
14	48849601	48856000	0.504112	TRPS1
11	106178001	106182800	0.503779	GRIN1
6	81168001	81170000	0.503685	EPHA5
14	51860001	51861600	0.503656	LOC101905320
8	111780801	111782800	0.503484	MYT1L
2	42302401	42304800	0.503445	GALNT13
22	3984801	3986800	0.503421	RBMS3
2	34741601	34743200	0.503336	SLC4A10
13	20919601	20921200	0.503324	MALRD1
14	51100401	51104400	0.503189	LOC112449527
23	24328001	24330000	0.502997	PKHD1
13	71574801	71579600	0.502797	PTPRT
6	95241601	95243600	0.502679	CFAP299
2	36818001	36820400	0.502665	BAZ2B
29	35137201	35139200	0.502448	NTM
6	84510401	84512000	0.502403	LOC100296421
6	81123601	81126800	0.502169	EPHA5
4	110155601	110158000	0.502125	CNTNAP2
27	38085601	38087600	0.502054	CSGALNACT1
3	59517201	59520000	0.501994	CTBS
3	68503601	68505600	0.501679	ST6GALNAC3
17	15628001	15630000	0.501662	INPP4B
5	49700401	49702400	0.501318	SRGAP1
11	102512001	102514000	0.500835	CFAP77
18	13646001	13648000	0.500833	ZNF469
6	26754001	26756000	0.500694	STPG2
9	73924001	73926400	0.500679	PDE7B
7	17677601	17680000	0.50066	VAV1
27	34200001	34202000	0.500615	ADAM9
26	5017601	5020800	0.500543	PCDH15
2	57789201	57791600	0.500453	LOC104971230
8	5092401	5095600	0.500128	GALNTL6
10	37778001	37780800	0.499925	ZNF106
6	58388401	58390400	0.4996	WDR19
1	98247601	98249600	0.499343	MECOM
2	119773601	119775600	0.499143	DIS3L2
5	86341601	86343600	0.499023	SOX5
1	80687201	80689600	0.498671	TBCCD1
2	76606001	76608000	0.498635	CNTNAP5
5	36470001	36472400	0.498584	TMEM117
28	8477201	8480000	0.498538	LYST
2	10641201	10644800	0.498176	FSIP2
17	48225601	48227600	0.498117	GLT1D1
2	76052801	76054400	0.497907	CNTNAP5
24	7648801	7651600	0.497844	DOK6
7	83083601	83085600	0.49782	TRNAC-ACA
7	83083601	83085600	0.49782	XRCC4
4	33689601	33691600	0.497733	GRM3
12	28539201	28541200	0.497594	N4BP2L2
11	70021201	70023200	0.497588	ALK
3	93364001	93366000	0.497445	SCP2
22	43750001	43752000	0.497413	DNAH12
5	44396001	44399200	0.497211	LYZ1
3	72926001	72928400	0.497153	NEGR1
27	34592801	34594800	0.497139	ADAM2
17	36844801	36847600	0.497081	FSTL5
13	73546401	73549200	0.496999	PI3
14	56118801	56120800	0.496948	LOC101905702
3	12810801	12812800	0.49566	FCRL5
14	32552001	32555600	0.495616	C14H8orf34
5	51191601	51193600	0.495591	USP15
6	97745601	97748800	0.495395	THAP9
28	14024001	14026000	0.495356	BICC1
1	36098801	36102800	0.495277	LOC104970809
1	36098801	36102800	0.495277	ZNF654
15	36231201	36233200	0.494849	SOX6
3	39747201	39748800	0.494646	LOC539383
13	43300001	43302000	0.494579	LOC782061
16	28383601	28385600	0.494383	DNAH14
24	54698801	54716400	0.494322	TCF4
16	19122401	19124400	0.494298	USH2A
5	91479201	91482800	0.494253	PIK3C2G
8	109920001	109922000	0.493944	CDK5RAP2
19	1227201	1230000	0.493787	CA10
14	58379201	58381600	0.493747	OXR1
2	90929201	90931200	0.493558	BMPR2
10	100399201	100400800	0.493442	EML5
1	26941201	26942800	0.493247	ROBO1
16	15174001	15175600	0.493187	BRINP3
5	38564001	38566400	0.493172	GXYLT1
3	94692001	94694000	0.493143	OSBPL9
15	56363201	56365200	0.492935	ACER3
7	44779201	44782000	0.492514	LOC112447570
6	83564001	83567600	0.492483	TMPRSS11D
13	36752801	36754400	0.492426	ARMC4
29	10885201	10887200	0.492379	DLG2
8	10216401	10218000	0.49208	FZD3
13	69735201	69759200	0.491861	TOP1
16	32276001	32278000	0.491733	EFCAB2
8	53298801	53300800	0.491671	VPS13A
18	2047601	2062000	0.49147	GLG1
14	75376401	75379200	0.491422	LOC787250
1	15468401	15470400	0.491338	NCAM2
28	18316001	18318000	0.491279	RTKN2
9	23218001	23221200	0.49098	ME1
25	5701601	5703600	0.490869	RBFOX1
16	59866801	59868800	0.490774	RASAL2
10	14050401	14052400	0.490724	AAGAB
24	42182001	42183600	0.48974	NAPG
13	60883201	60886000	0.489584	DEFB115
7	26185601	26187600	0.489492	CCDC192
7	26185601	26187600	0.489492	LOC107132618
2	25324401	25326800	0.4893	TLK1
11	25479201	25481200	0.489183	LOC112448767
27	19760801	19762800	0.489114	SLC7A2
1	65780801	65782800	0.488869	STXBP5L
15	17948401	17951600	0.488418	ATM
3	386001	390000	0.488235	TIPRL
18	40942801	40944800	0.488155	ZNF536
28	31108001	31110000	0.488068	LOC508976
29	23350801	23352800	0.488035	NELL1
9	26969201	26972400	0.48794	NKAIN2
9	26143201	26145200	0.487669	RNF217
22	40440001	40442400	0.487573	FHIT
25	13917201	13918800	0.487418	C25H16orf45
27	3803201	3805200	0.487302	CSMD1
19	22512401	22518000	0.48709	YWHAE
20	16924401	16926800	0.48704	IPO11
16	40602401	40604400	0.48698	LOC112441831
25	4650001	4652000	0.486904	RBFOX1
23	6032001	6034800	0.48684	TINAG
3	94160801	94162800	0.486839	ZFYVE9
14	51756001	51757600	0.486318	LOC101905320
11	64822801	64828800	0.486219	MEIS1
24	42975201	42977200	0.486193	SPIRE1
5	59442001	59444000	0.485993	LOC788512
5	99069201	99071200	0.48599	LOC101902704
3	28574401	28642000	0.485658	AMPD1
3	28574401	28642000	0.485658	NRAS
3	28574401	28642000	0.485658	CSDE1
4	6019201	6021600	0.485646	VWC2
3	83006001	83008000	0.484843	DOCK7
7	9786801	9792400	0.484819	LOC788031
1	34045201	34047200	0.484722	CADM2
26	27248401	27250400	0.484668	LOC107131335
9	98211601	98214000	0.484158	PACRG
7	29849601	29851600	0.48414	LOC112447391
7	29849601	29851600	0.48414	LOC112447389
1	149672801	149674800	0.484111	DYRK1A
7	32506401	32508400	0.484082	LOC112447394
1	94049601	94051600	0.484025	NLGN1
5	2191201	2193200	0.483996	TRHDE
20	61774801	61776800	0.483836	CTNND2
17	6555201	6562000	0.483609	SH3D19
15	31850801	31852800	0.483503	LOC104974222
3	9405601	9478400	0.483085	CASQ1
3	9405601	9478400	0.483085	LOC101902959
3	9405601	9478400	0.483085	PEA15
3	9405601	9478400	0.483085	DCAF8
14	51126001	51127600	0.483084	LOC112449527
5	106509201	106511200	0.482923	TSPAN11
9	37258401	37262000	0.482853	LOC104969531
6	81228001	81230800	0.482676	EPHA5
15	44086001	44088000	0.482633	STK33
17	67563201	67565600	0.48255	TTC28
4	78764401	78767600	0.482402	GLI3
17	36909201	36911600	0.482388	FSTL5
19	6334001	6336000	0.481988	LOC616574
11	59097201	59099600	0.481985	LRRTM4
4	81723601	81726000	0.480935	POU6F2
7	22636001	22638800	0.480845	MEIKIN
13	2955601	2957600	0.480844	PAK5
4	69212801	69217600	0.480407	SKAP2
11	66892801	66895200	0.480247	APLF
10	58328801	58342400	0.479983	MAPK6
5	112120801	112134000	0.479733	DNAJB7
5	112120801	112134000	0.479733	XPNPEP3
4	40322401	40324400	0.47966	LOC518526
10	75124401	75126000	0.479645	KCNH5
11	12226001	12228000	0.479632	EXOC6B
6	12034001	12037600	0.479376	CAMK2D
17	36444001	36449200	0.479252	FSTL5
28	29346001	29348400	0.478856	CFAP70
5	97535201	97537600	0.478783	LRP6
21	30012801	30015200	0.478717	OTUD7A
5	15156001	15158000	0.478302	LOC112446648
4	110806401	110808400	0.478237	CNTNAP2
12	47718801	47721600	0.477889	PIBF1
13	3264401	3266400	0.477863	ANKEF1
9	71624801	71626800	0.477756	EYA4
12	26405201	26407200	0.477702	NBEA
28	43085201	43087200	0.477442	WDFY4
7	9851201	9856400	0.477353	LOC788031
21	35181601	35183600	0.47728	STXBP6
14	75487601	75489200	0.477127	LOC787250
2	62928801	62931200	0.47699	MGAT5
1	27247201	27249600	0.476981	ROBO1
22	19016801	19018800	0.476939	GRM7
5	46965601	46967600	0.476233	GRIP1
13	10995201	10996800	0.475785	LOC615768
8	35229201	35231200	0.475613	LOC101904827
3	50206401	50208800	0.475603	CCDC18
10	38320801	38322800	0.4756	UBR1
5	29576801	29580000	0.475561	FAM186A
1	110659201	110661200	0.475517	LEKR1
10	57878001	57880000	0.475232	MYO5A
17	14371201	14375600	0.4752	SMARCA5
17	61387601	61396000	0.475119	OAS1Z
4	98560001	98568000	0.475061	CALD1
3	83112801	83114800	0.474989	DOCK7
1	64532401	64534400	0.474888	MAATS1
4	110531201	110535200	0.474849	CNTNAP2
6	76972001	76974400	0.474699	ADGRL3
8	77049201	77051200	0.474699	GKAP1
1	32906001	32908000	0.474679	CADM2
3	59574801	59577600	0.474672	SPATA1
6	15833601	15835600	0.474625	SEC24B
5	84470001	84472000	0.474465	LMNTD1
20	15248001	15250000	0.474442	RNF180
4	90766801	90769200	0.474196	GRM8
19	6426401	6431200	0.473879	LOC528282
20	68076401	68079600	0.473301	LOC101902976
8	4702401	4704400	0.473153	GALNTL6
13	20857601	20861200	0.472864	MALRD1
14	52115601	52117600	0.47226	LOC112449556
20	47626401	47628800	0.472153	TRNAC-ACA
20	47626401	47628800	0.472153	LOC104975285
5	40624801	40628000	0.471691	LRRK2
7	45948001	45978400	0.471614	CDKN2AIPNL
7	45948001	45978400	0.471614	UBE2B
21	17685201	17687200	0.471499	AGBL1
8	39892801	39895200	0.471299	SPATA6L
12	73915201	73918000	0.471253	HS6ST3
2	60251601	60253600	0.471237	THSD7B
16	63956001	63958000	0.471036	SHCBP1L
12	44476401	44478400	0.470998	KLHL1
12	44333201	44335200	0.470974	KLHL1
5	14783601	14785600	0.470815	LRRIQ1
23	767201	772000	0.470706	KHDRBS2
3	30496801	30499200	0.470489	LOC509911
27	43806001	43808000	0.470449	ZNF385D
17	1788001	1789600	0.470041	TLL1
16	79468801	79472800	0.469756	CAMSAP2
17	36982001	36984800	0.469505	FSTL5
2	10674401	10676400	0.469452	FSIP2
29	21960801	21963200	0.469394	LOC112444900
26	45740001	45742800	0.469352	ADAM12
27	21353201	21355200	0.469047	TUSC3
15	9267201	9271200	0.46898	CNTN5
3	105002801	105004800	0.46893	SCMH1
3	96504001	96506000	0.46874	AGBL4
7	91363601	91365600	0.468709	LOC112447491
2	60201601	60203600	0.468573	THSD7B
27	39294401	39296800	0.46853	LRRC3B
28	19666801	19670400	0.468387	REEP3
11	59731601	59733600	0.468176	LOC112448801
10	61474001	61476400	0.468054	CEP152
21	4769601	4771600	0.468036	GABRG3
5	51766401	51770000	0.467827	FAM19A2
8	17268401	17270400	0.467733	IFT74
20	2956001	2961200	0.467674	RANBP17
17	56997601	56999600	0.467509	TAOK3
29	10911601	10913600	0.467383	DLG2
2	118003601	118005600	0.46711	FBXO36
10	39960001	39962000	0.467098	MDGA2
23	17296001	17298000	0.467088	VEGFA
11	58679201	58682400	0.467066	LRRTM4
5	49274001	49276400	0.467062	TBK1
3	84451601	84460400	0.466965	NFIA
8	10249601	10251600	0.466754	FBXO16
16	54340401	54342800	0.466663	LOC530668
1	42935201	42937200	0.466504	LOC100848540
15	4368801	4370800	0.466452	PDGFD
16	12872001	12874400	0.466407	LOC107133222
24	53697601	53703600	0.466227	POLI
13	2628401	2630400	0.465556	PAK5
7	9872801	9877200	0.465486	LOC788031
3	92440401	92442800	0.465443	NDC1
10	58826801	58828800	0.465314	DMXL2
14	64321201	64323200	0.465294	RGS22
15	49148401	49152800	0.465208	LOC784435
5	57922801	57925200	0.465116	LOC782591
6	85912401	85914400	0.465097	LOC112447096
6	85912401	85914400	0.465097	AMTN
7	83885201	83887200	0.464856	EDIL3
11	92498001	92500800	0.46465	DAB2IP
7	17864001	17866400	0.464614	LOC112447358
17	36994401	36996800	0.464505	FSTL5
2	115204001	115206000	0.464497	COL4A4
14	73258801	73261200	0.464204	LRRC69
2	9014401	9016400	0.464172	CALCRL
9	12181201	12183600	0.463974	KCNQ5
12	1702401	1704400	0.463842	TDRD3
16	27811201	27818800	0.463629	CNIH3
17	11431201	11434000	0.463526	TTC29
15	27910801	27916400	0.463201	PCSK7
13	3176801	3185200	0.463093	LOC112449245
4	22699201	22702000	0.463047	DGKB

## Sheet: Table S7
Table S7. The overview of the differentiated CNVR between Qaidam cattle and Kazakh cattle.
Chr	Start	End	Vst	Gene
20	53533601	53537600	0.872625	CDH18
17	36444001	36449200	0.869324	FSTL5
23	940001	943600	0.868385	KHDRBS2
15	59054801	59058000	0.865311	METTL15
2	102232001	102235600	0.861795	SPAG16
9	84056801	84058800	0.861722	ADGB
9	49338801	49341200	0.860391	ASCC3
5	51832801	51834800	0.859878	FAM19A2
28	9967601	9970000	0.859425	RYR2
6	34732001	34738000	0.858124	MMRN1
8	34645201	34648000	0.857013	LOC101904827
6	95727601	95730000	0.853515	CFAP299
14	37016801	37019200	0.849836	STAU2
12	40296801	40300800	0.845904	PCDH9
5	2104001	2107200	0.845187	TRHDE
11	106384801	106387200	0.842658	EXD3
1	92511601	92514000	0.842391	NAALADL2
16	4406401	4410800	0.840785	LOC100847410
25	22402801	22407600	0.839068	TNRC6A
8	84607201	84609200	0.838851	WNK2
2	11700801	11707200	0.838526	ZNF804A
17	47274401	47276800	0.832313	TMEM132D
16	15326401	15328400	0.832025	BRINP3
2	67675601	67678800	0.83164	DPP10
5	15830001	15833600	0.830739	MGAT4C
2	99651601	99654400	0.829965	ERBB4
8	53325201	53327200	0.829956	VPS13A
10	30512401	30514400	0.828111	LOC101903851
23	853601	857600	0.827584	KHDRBS2
17	36909201	36911600	0.824465	FSTL5
6	101265201	101270400	0.8223	MAPK10
5	92002801	92004800	0.819094	RERGL
15	5204401	5206000	0.81845	DYNC2H1
1	140190001	140192800	0.817826	DSCAM
7	84153601	84156000	0.817317	EDIL3
8	73163201	73164800	0.816092	EBF2
27	4024801	4029200	0.81565	CSMD1
9	36134401	36136400	0.814279	HS3ST5
14	51782801	51785600	0.813046	LOC101905320
8	85692401	85695600	0.81228	LOC787410
1	92544001	92546000	0.811916	NAALADL2
7	19619201	19621600	0.809086	PLIN4
17	68637601	68640400	0.808878	AP1B1
14	51408401	51414400	0.808782	LOC112449555
27	29257201	29259200	0.807624	RNF122
27	3456001	3458000	0.805674	CSMD1
6	34248801	34251200	0.805657	CCSER1
14	51458801	51461200	0.80544	LOC112449555
18	14529201	14531600	0.804972	DPEP1
9	29445201	29447200	0.804922	LOC101905771
2	53818001	53820000	0.803765	KYNU
25	21126001	21128400	0.803151	COG7
4	33689601	33691600	0.802397	GRM3
26	4651201	4653600	0.801899	PCDH15
1	113272401	113274800	0.801535	GPR149
8	4759201	4761200	0.800091	GALNTL6
2	100004801	100008000	0.799454	ERBB4
24	22391601	22393600	0.799423	DTNA
11	55763201	55764800	0.799099	CTNNA2
1	140234401	140236800	0.798376	DSCAM
8	60389601	60392400	0.79795	RECK
22	59767201	59770800	0.796895	MGLL
3	96071601	96074000	0.795245	ELAVL4
13	33347601	33354400	0.795197	KIF5B
4	82038401	82040400	0.794163	VPS41
6	32158401	32160400	0.792663	GRID2
16	12915201	12917600	0.792401	RGS21
28	22522801	22526800	0.792135	CTNNA3
11	19636801	19642800	0.791486	CEBPZ
22	43580001	43583200	0.790443	DENND6A
5	76333201	76337200	0.789945	SYT10
23	25228001	25230400	0.789548	ICK
28	23208401	23211600	0.789487	CTNNA3
16	39410801	39412800	0.789292	DNM3
3	78495201	78498000	0.786443	WDR78
20	48883601	48886800	0.786104	CDH10
17	1755601	1757600	0.785994	TLL1
19	18055601	18058800	0.785502	TEFM
12	44256001	44260800	0.784523	KLHL1
8	15637201	15639600	0.784427	LOC112447775
8	15637201	15639600	0.784427	LINGO2
8	15230801	15232400	0.784126	LINGO2
1	138056001	138058400	0.783799	CPNE4
11	58548401	58550400	0.783556	LRRTM4
19	44261601	44264800	0.783134	GPATCH8
2	76606001	76608000	0.782776	CNTNAP5
11	32985201	32988000	0.782131	NRXN1
3	59517201	59520000	0.781544	CTBS
6	19319201	19321200	0.780498	GSTCD
24	61429201	61431600	0.780293	BCL2
19	35091601	35094000	0.780128	TNFRSF13B
2	76054801	76056400	0.780057	CNTNAP5
13	69735201	69759200	0.77956	TOP1
9	26969201	26972400	0.779518	NKAIN2
8	11980001	11982400	0.77831	LOC104969267

## Sheet: Table S8
Table S8. KEGG and GO terms of Qaidam cattle compared to Yanbian cattle.
Term	Database	ID	Input number	Background number	P-Value	Input
Pathways in cancer	KEGG PATHWAY	bta05200	75	539	1.44929e-11	TGFB1|TGFB2|LRP5|CRKL|TRAF1|RASSF1|CDKN1B|SMAD3|FOXO1|IFNGR1|IFNGR2|ZBTB17|BBC3|GNAI2|RARA|HSP90AB1|FZD2|SKP2|STAT6|GADD45A|GADD45B|RAC1|TPM3|CKS1B|GNG12|DVL2|MAPK1|PIK3R2|PIK3R1|DDB2|NFKB1|RELA|JAG1|TXNRD2|GNG3|ERBB2|ARHGEF11|IGF1R|IGF1|TRAF4|TRAF6|FOS|CDK4|CAMK2G|RXRA|IL6R|PLEKHG5|IL3RA|TPR|HES1|STAT3|HEY2|GSTO2|EGLN2|GSTT4|VEGFA|CASP3|GSTT1|GNAS|NOTCH4|CCND2|BAD|TCF7L2|NOTCH3|CCND1|CDK2|GNG5|G…
FoxO signaling pathway	KEGG PATHWAY	bta04068	30	132	1.81093e-09	PCK2|TGFB1|TGFB2|SLC2A4|CDKN1B|PLK3|SMAD3|FOXO3|FOXO1|STAT3|GADD45A|GADD45B|GABARAP|MAPK1|PIK3R2|PIK3R1|IGF1R|IGF1|CDKN2D|PRMT1|AGAP2|SKP2|SGK3|SGK1|CCND1|CCND2|CDK2|FBXO32|PDPK1|BCL6
MAPK signaling pathway	KEGG PATHWAY	bta04010	46	292	4.48722e-09	TGFB1|TGFB2|STMN1|CRKL|HSPA1A|IGF1|NGFR|IL1R1|HSPA1L|PPM1B|GADD45A|CACNB1|CACNA1C|MAP3K6|DUSP4|GNG12|MAPK1|NFKB1|RELA|DUSP6|DUSP1|ERBB2|ERBB3|IGF1R|DDIT3|TRAF6|FOS|EFNA5|EFNA1|FLT3LG|IL1RAP|PLA2G4A|DUSP16|CACNA2D4|RPS6KA1|CASP3|TNFRSF1A|MAP3K11|MAP3K12|ATF4|GNA12|RAC1|MAP3K3|VEGFA|FLNB|GADD45B
Hepatocellular carcinoma	KEGG PATHWAY	bta05225	34	174	4.56619e-09	SMARCC2|TGFB1|TGFB2|GAB1|BAD|SMARCA2|FZD2|NFE2L2|GADD45B|DVL2|MAPK1|PIK3R2|PIK3R1|DDB2|TXNRD2|IGF1R|SHC1|ARID2|SMARCD2|SMAD3|ACTB|GSTO2|GSTT4|CSNK1A1|GSTT1|LRP5|CCND1|ARID1B|ARID1A|TCF7L2|CDK4|CDK6|GADD45A|WNT5A
MicroRNAs in cancer	KEGG PATHWAY	bta05206	43	270	1.06907e-08	TGFB2|BCL2L2|STMN1|MIR195|CRKL|RASSF1|CDKN1B|MIR193B|MIR27A|ITGA5|MIR23A|SPRY2|MCL1|MIR15B|STAT3|MIR199B|EZR|MIR145|MIR451|NFKB1|ERBB2|ERBB3|DNMT3A|DDIT4|SHC1|CD44|BMI1|PLAU|MIR16B|VEGFA|BMF|MIR21|ZEB2|CASP3|NOTCH4|CCND2|MIR150|MIR152|NOTCH3|CCND1|CDK6|MIR143|MIR324
Viral carcinogenesis	KEGG PATHWAY	bta05203	40	241	1.26064e-08	HDAC4|HDAC7|CDKN1B|KAT2B|BAD|GTF2A1|HIST1H2BM|GSN|SKP2|EGR2|PIK3R2|YWHAH|MAPK1|PXN|PIK3R1|YWHAB|NFKB1|RELA|YWHAG|YWHAE|TRAF1|RAC1|CREB3|MRPS18B|HIST1H2BD|HIST1H2BB|STAT3|IRF3|CASP3|ACTN4|CCND1|CCND2|H4|CDK2|CDK4|CDK6|ATF4|ATF6B|PKM|H2B
Proteoglycans in cancer	KEGG PATHWAY	bta05205	36	202	1.34742e-08	TGFB1|TGFB2|ARHGEF11|ITGA5|GAB1|IQGAP1|CAV1|FZD2|STAT3|SLC9A1|ACTB|MAPK1|PXN|PIK3R1|PIK3R2|ERBB2|ERBB3|IGF1R|IGF1|ITGB5|PPP1R12B|RAC1|CD44|CAMK2G|PLAU|VEGFA|MIR21|ITPR1|FLNB|CASP3|CCND1|EZR|DDX5|PDPK1|WNT5A|PTCH1
PI3K-Akt signaling pathway	KEGG PATHWAY	bta04151	52	373	1.81945e-08	PCK2|CDKN1B|ITGA5|FOXO3|BAD|MCL1|DDIT4|TSC2|GNG12|HSP90AB1|VEGFA|YWHAH|MAPK1|PIK3R2|PIK3R1|PPP2R3C|YWHAB|NFKB1|RELA|YWHAG|YWHAE|ERBB2|ERBB3|IGF1R|IGF1|ITGB5|ITGB7|RAC1|EFNA5|CREB3|RXRA|EFNA1|IL6R|IL3RA|PDPK1|ATF4|MLST8|VWF|SGK3|SGK1|CCND1|CCND2|CDK2|GNG5|CDK4|GNG3|CDK6|FLT3LG|ATF6B|RHEB|GNG8|NGFR
Transcriptional misregulation in cancer	KEGG PATHWAY	bta05202	34	188	2.46224e-08	CDKN1B|FOXO1|IGF1|NGFR|BMI1|RARA|ZBTB17|ITGB7|GADD45A|GADD45B|MEIS1|MLLT3|KLF3|DDB2|NFKB1|RELA|DUSP6|SIN3A|TRAF1|IGF1R|DDIT3|LYL1|TCF3|RXRA|PLAU|AFF1|LDB1|HIST1H3I|DOT1L|ETV6|CCND2|DDX5|MAF|BCL6
Pancreatic cancer	KEGG PATHWAY	bta05212	20	74	8.24131e-08	ERBB2|TGFB1|TGFB2|STAT3|PIK3R1|RAC1|CCND1|GADD45A|GADD45B|SMAD3|BAD|MAPK1|VEGFA|PIK3R2|CDK6|DDB2|NFKB1|RELA|CDK4|RALA
Adherens junction	KEGG PATHWAY	bta04520	19	69	1.35009e-07	ERBB2|IGF1R|PARD3|WASF2|ACTN4|RAC1|FYN|TCF7L2|IQGAP1|PTPRF|TJP1|CTNND1|CSNK2B|SORBS1|BAIAP2|ACTB|SMAD3|PTPRJ|MAPK1
Spliceosome	KEGG PATHWAY	bta03040	26	133	2.85816e-07	SYF2|HNRNPU|HSPA1A|DHX16|HSPA1L|DDX39B|SRSF3|SRSF2|U2AF2|SRSF9|PRPF40B|SF3B2|SF3A1|SNRNP70|TRA2B|HNRNPA1|LSM4|HNRNPA3|ACIN1|LSM2|U2AF1L4|SRSF1|SART1|SNRPA|DDX5|PHF5A
Human papillomavirus infection	KEGG PATHWAY	bta05165	45	345	8.53062e-07	CDKN1B|ITGA5|FOXO1|TSC2|FZD2|MAML2|MAML3|PSEN1|DVL2|MAPK1|PXN|PIK3R1|PPP2R3C|NFKB1|RELA|JAG1|PKM|PIK3R2|ATP6V0B|ITGB5|ITGB7|CREB3|VEGFA|RHEB|HEY2|VWF|CSNK1A1|IRF3|PARD3|CASP3|GNAS|NOTCH4|CCND2|BAD|TCF7L2|NOTCH3|CCND1|CDK2|CDK4|ATP6V1G2|CDK6|HES1|WNT5A|HES7|TNFRSF1A
Small cell lung cancer	KEGG PATHWAY	bta05222	20	94	2.13295e-06	TRAF1|SKP2|CASP3|TRAF6|CCND1|CDKN1B|GADD45B|CKS1B|ZBTB17|RXRA|CDK2|CDK4|PIK3R2|CDK6|GADD45A|DDB2|NFKB1|RELA|PIK3R1|TRAF4
mTOR signaling pathway	KEGG PATHWAY	bta04150	26	154	3.21609e-06	TSC2|NPRL2|FNIP2|SKP2|DVL2|AKT1S1|PIK3R2|PIK3R1|IGF1R|IGF1|DDIT4|FZD2|TELO2|MLST8|RPS6KA1|DEPTOR|SGK1|LRP5|SLC3A2|TNFRSF1A|MAPK1|ATP6V1G2|PDPK1|WNT5A|RHEB|LAMTOR2
Focal adhesion	KEGG PATHWAY	bta04510	30	198	4.16478e-06	CRKL|ITGA5|BAD|CAV1|FYN|TLN1|MAPK1|PXN|PIK3R1|PIK3R2|ERBB2|IGF1R|IGF1|ITGB5|SHC1|ITGB7|RAC1|PPP1R12B|VEGFA|PAK5|VWF|VASP|BCAR1|FLNB|MYL12A|ACTN4|CCND1|CCND2|PDPK1|ACTB
Human cytomegalovirus infection	KEGG PATHWAY	bta05163	34	245	5.52304e-06	CRKL|GNAO1|GNAI2|IL1R1|STAT3|TSC2|GNG12|MAPK1|PXN|PIK3R1|NFKB1|RELA|PIK3R2|ARHGEF11|RAC1|CREB3|IL6R|VEGFA|ATF4|ITPR1|BCAR1|IRF3|CASP3|GNAS|CCND1|TNFRSF1A|GNG5|GNA12|GNG3|CDK6|CDK4|ATF6B|RHEB|GNG8
Breast cancer	KEGG PATHWAY	bta05224	25	150	6.02152e-06	FZD2|GADD45A|GADD45B|DVL2|MAPK1|PIK3R2|PIK3R1|DDB2|JAG1|ERBB2|IGF1R|IGF1|SHC1|FOS|HEY2|CSNK1A1|LRP5|NOTCH4|TCF7L2|NOTCH3|CCND1|CDK4|CDK6|HES1|WNT5A
Non-small cell lung cancer	KEGG PATHWAY	bta05223	16	67	6.23577e-06	ERBB2|STAT3|PIK3R1|RASSF1|GADD45A|GADD45B|RXRA|FOXO3|CCND1|BAD|MAPK1|CDK4|PIK3R2|CDK6|DDB2|PDPK1
Chronic myeloid leukemia	KEGG PATHWAY	bta05220	17	76	6.85653e-06	TGFB1|TGFB2|SHC1|CRKL|CCND1|CDKN1B|GADD45B|PIK3R1|BAD|MAPK1|CDK4|PIK3R2|CDK6|GADD45A|DDB2|NFKB1|RELA
Apoptosis	KEGG PATHWAY	bta04210	24	142	7.44644e-06	BAD|MCL1|BBC3|GADD45A|GADD45B|TUBA1D|MAPK1|PIK3R2|PIK3R1|NFKB1|RELA|TRAF1|DDIT3|FOS|IL3RA|ATF4|TUBA4A|LMNA|ITPR1|CTSW|CASP3|TNFRSF1A|PDPK1|ACTB
Cell cycle	KEGG PATHWAY	bta04110	22	123	8.04182e-06	TGFB1|TGFB2|CDKN1B|SMAD3|CDC6|SKP2|GADD45A|GADD45B|ANAPC11|YWHAH|ESPL1|YWHAB|YWHAG|YWHAE|CDKN2D|ZBTB17|CCND1|CCND2|SFN|CDK2|CDK4|CDK6
Prostate cancer	KEGG PATHWAY	bta05215	19	95	8.26788e-06	ERBB2|IGF1R|IGF1|BAD|CCND1|CDKN1B|ATF4|CREB3|FOXO1|PLAU|HSP90AB1|CDK2|MAPK1|TCF7L2|PIK3R1|PDPK1|NFKB1|RELA|PIK3R2
Bacterial invasion of epithelial cells	KEGG PATHWAY	bta05100	16	74	1.82572e-05	SHC1|CRKL|RAC1|CAV1|SEPT11|ITGA5|GAB1|WASF2|SEPT9|PXN|ARHGAP10|DNM1|ACTB|PIK3R1|BCAR1|PIK3R2
Neurotrophin signaling pathway	KEGG PATHWAY	bta04722	21	122	2.12786e-05	RPS6KA1|SHC1|TRAF6|RAC1|ATF4|PSEN1|CAMK2G|GAB1|FOXO3|PIK3R2|BAD|MAPK1|MAP3K3|NGFR|PIK3R1|PDPK1|NFKB1|CRKL|NFKBIE|RELA|YWHAE
AGE-RAGE signaling pathway in diabetic complications	KEGG PATHWAY	bta04933	19	103	2.23967e-05	TGFB1|TGFB2|STAT3|CASP3|RAC1|CCND1|CDKN1B|EGR1|AGER|SMAD3|FOXO1|MAPK1|VEGFA|PIK3R2|PIK3R1|NFKB1|RELA|CDK4|PLCD3
p53 signaling pathway	KEGG PATHWAY	bta04115	16	77	2.78903e-05	CCND2|CASP3|CCND1|GADD45A|GADD45B|GTSE1|SFN|CDK2|PPM1D|CDK4|CDK6|DDB2|BBC3|TSC2|ADGRB1|IGF1
Human T-cell leukemia virus 1 infection	KEGG PATHWAY	bta05166	31	234	3.14109e-05	TGFB1|TGFB2|KAT2B|SMAD3|IL1R1|ESPL1|XPO1|GPS2|EGR2|MAP3K3|EGR1|ANAPC11|TLN1|MAPK1|FOSL1|PIK3R2|PIK3R1|NFKB1|RELA|RANBP3|TCF3|FOS|CREB3|TNFRSF1A|CCND1|CCND2|KAT5|CDK2|CDK4|ATF4|ATF6B
Axon guidance	KEGG PATHWAY	bta04360	26	180	3.67636e-05	SRGAP2|TRPC1|SEMA6D|BOC|GNAI2|SEMA4C|FYN|MAPK1|PIK3R2|PIK3R1|ARHGEF11|DPYSL2|RAC1|EFNA5|CAMK2G|EFNA1|SSH2|FES|CFL1|PARD3|MYL12A|SEMA3F|PLXNA1|PAK5|WNT5A|PTCH1
Colorectal cancer	KEGG PATHWAY	bta05210	17	89	4.05114e-05	TGFB1|TGFB2|CASP3|FOS|CCND1|GADD45A|GADD45B|RAC1|TCF7L2|SMAD3|BAD|MAPK1|PIK3R2|PIK3R1|DDB2|BBC3|RALA
Insulin resistance	KEGG PATHWAY	bta04931	19	110	4.9505e-05	PCK2|RPS6KA1|PPP1R3E|STAT3|TNFRSF1A|SLC2A4|CREB3|PTPA|PTPRF|FOXO1|MLXIP|PIK3R2|PIK3R1|PDPK1|NFKB1|RELA|PYGL|NR1H2|NR1H3
HIF-1 signaling pathway	KEGG PATHWAY	bta04066	19	110	4.9505e-05	ERBB2|EGLN2|IGF1R|IGF1|STAT3|PIK3R1|ENO1|CDKN1B|CAMK2G|IL6R|MAPK1|ENO3|VEGFA|IFNGR1|IFNGR2|NFKB1|RELA|PFKP|PIK3R2
Gastric cancer	KEGG PATHWAY	bta05226	23	153	5.87753e-05	TGFB1|TGFB2|CDKN1B|GAB1|FZD2|GADD45A|GADD45B|DVL2|MAPK1|PIK3R2|PIK3R1|DDB2|ERBB2|SHC1|MUC2|RXRA|SMAD3|CSNK1A1|LRP5|CCND1|TCF7L2|CDK2|WNT5A
Hepatitis C	KEGG PATHWAY	bta05160	24	164	5.99622e-05	YWHAE|BAD|STAT3|YWHAH|MAPK1|PIK3R2|PIK3R1|YWHAB|NFKB1|RELA|YWHAG|CLDN7|TRAF6|RXRA|LDLR|IRF3|CASP3|TNFRSF1A|CCND1|SCARB1|CDK2|CDK4|CDK6|NR1H3
Endocrine resistance	KEGG PATHWAY	bta01522	17	94	7.37046e-05	ERBB2|IGF1R|IGF1|SHC1|FOS|NOTCH4|CDKN1B|GNAS|CARM1|NOTCH3|CCND1|BAD|MAPK1|CDK4|PIK3R2|PIK3R1|JAG1
Cushing syndrome	KEGG PATHWAY	bta04934	23	156	7.64999e-05	CDKN1B|GNAI2|CYP11B1|FZD2|ARMC5|CACNA1C|DVL2|MAPK1|ORAI1|CAMK2G|CREB3|LDLR|ITPR1|ATF6B|GNAS|CCND1|SCARB1|TCF7L2|CDK2|CDK4|CDK6|ATF4|WNT5A
Regulation of actin cytoskeleton	KEGG PATHWAY	bta04810	28	212	7.77417e-05	CRKL|ITGA5|IQGAP1|GSN|SLC9A1|WASF2|GNG12|MAPK1|PIK3R2|PIK3R1|PXN|ARHGEF11|ITGB5|PPP1R12B|ITGB7|RAC1|SSH2|CFL1|PAK5|BCAR1|MYL12A|ACTN4|EZR|PFN1|GNA12|GIT1|BAIAP2|ACTB
Insulin signaling pathway	KEGG PATHWAY	bta04910	21	137	9.46806e-05	PCK2|CBLB|PPP1R3E|SHC1|CRKL|PYGL|RHOQ|SLC2A4|BAD|PIK3R1|PTPRF|FOXO1|MAPK1|FLOT1|FLOT2|SORBS1|PDPK1|RHEB|TSC2|PHKG2|PIK3R2
Epstein-Barr virus infection	KEGG PATHWAY	bta05169	29	228	0.000106127	PSMD8|CDKN1B|PSMD6|PSMD3|NFKBIE|NCOR2|SKP2|GADD45A|GADD45B|PIK3R2|PIK3R1|DDB2|NFKB1|RELA|PSMC5|SIN3A|TRAF6|RAC1|CD44|STAT3|IRF3|CASP3|CCND1|SAP30L|CCND2|CDK2|CDK4|CDK6|HES1
Metabolic pathways	KEGG PATHWAY	bta01100	118	1468	0.000113121	PCK2|ACADVL|GPAT4|TPI1|B3GAT3|UQCRB|CERS2|AHCYL1|NDST1|ITPKC|NDUFB10|SPTLC2|COX8A|MTMR4|PYGL|PGP|EXT1|EXTL1|EXTL3|PIK3C2B|IMPA2|SHMT2|PAFAH1B3|GMPS|INPP5B|ACYP1|PLD3|HYAL3|HYAL2|HYAL1|INPP5K|CSAD|PIP5KL1|PKM|PDXK|DGAT1|NT5C|ST3GAL4|CMAS|PC|TKT|ITPKB|CYP27B1|GATC|ITPK1|PGM3|AGMAT|ACO1|STT3B|ACO2|GSTO2|PAFAH2|GSTT4|GSTT1|ATP5F1D|MOGS|ATP5F1A|B4GAT1|ATP6V1G2|GCSH|PTDSS1|GANAB|ALAD|ACP2|SPHK2|VKORC1|…
Thyroid hormone signaling pathway	KEGG PATHWAY	bta04919	19	118	0.00011327	SIN3A|SLC9A1|NOTCH3|NOTCH4|MED24|BAD|KAT2B|RHEB|CCND1|FOXO1|MAPK1|PIK3R2|RXRA|PDPK1|PIK3R1|ACTB|THRA|TSC2|PLCD3
Ras signaling pathway	KEGG PATHWAY	bta04014	30	242	0.000122998	RASSF1|GAB1|BAD|NGFR|RASAL3|RGL2|GNG12|MAPK1|PIK3R2|PIK3R1|NFKB1|RELA|GNG3|IGF1R|IGF1|SHC1|RAC1|EFNA5|EFNA1|SYNGAP1|VEGFA|PAK5|PLA2G4A|GRIN1|RAB5B|RIN1|GNG5|RALA|FLT3LG|GNG8
Hippo signaling pathway	KEGG PATHWAY	bta04390	22	151	0.000126404	TGFB1|TGFB2|RASSF1|SMAD7|SMAD3|BBC3|TEAD1|FZD2|DLG4|DVL2|YWHAH|YWHAB|AJUBA|YWHAG|YWHAE|WNT5A|PARD3|WWTR1|CCND2|TCF7L2|CCND1|ACTB
Measles	KEGG PATHWAY	bta05162	22	152	0.000137593	CDKN1B|HSPA1A|BBC3|HSPA1L|STAT3|PIK3R2|PIK3R1|NFKB1|RELA|CBLB|TRAF6|FOS|RACK1|IRF3|CASP3|CCND1|CCND2|BAD|CDK2|CDK4|CDK6|CSNK2B
Relaxin signaling pathway	KEGG PATHWAY	bta04926	20	132	0.000157955	TGFB1|SHC1|GNG5|GNAS|GNAO1|FOS|CREB3|GNG12|SMAD3|MAPK1|VEGFA|PIK3R2|PIK3R1|ATF4|NFKB1|ATF6B|GNAI2|RELA|GNG8|GNG3
Autophagy - animal	KEGG PATHWAY	bta04140	20	133	0.000172822	IGF1R|MLST8|DEPTOR|STX17|TRAF6|RHEB|WIPI1|VMP1|GABARAP|ITPR1|MAPK1|BAD|AKT1S1|ATG7|PIK3R1|PDPK1|MTMR4|TSC2|DDIT4|PIK3R2
Cellular senescence	KEGG PATHWAY	bta04218	23	166	0.000174962	TGFB1|TGFB2|LIN37|SMAD3|FOXO3|FOXO1|TSC2|GADD45A|GADD45B|MAPK1|PIK3R2|PIK3R1|TRAF3IP2|RELA|ZFP36L2|NFKB1|ITPR1|CCND1|CCND2|CDK2|CDK4|CDK6|RHEB
Toxoplasmosis	KEGG PATHWAY	bta05145	18	113	0.000190982	TGFB1|TGFB2|STAT3|CASP3|TRAF6|TNFRSF1A|GNAO1|LDLR|BAD|HSPA1A|MAPK1|IFNGR1|IFNGR2|PDPK1|NFKB1|RELA|GNAI2|HSPA1L
Th17 cell differentiation	KEGG PATHWAY	bta04659	18	113	0.000190982	RARA|TGFB1|STAT3|FOS|STAT6|RXRA|IL6R|HSP90AB1|MAPK1|IFNGR1|IFNGR2|IL1RAP|NFKB1|RELA|SMAD3|NFKBIE|GATA3|IL1R1
Notch signaling pathway	KEGG PATHWAY	bta04330	11	48	0.000234702	MAML2|MAML3|NOTCH4|PSEN1|KAT2B|NOTCH3|DVL2|HES1|PSENEN|JAG1|NCOR2
Cocaine addiction	KEGG PATHWAY	bta05030	11	48	0.000234702	DLG4|GNAS|FOSB|CREB3|GRIN1|ATF4|NFKB1|ATF6B|GNAI2|RELA|GPSM1
Endometrial cancer	KEGG PATHWAY	bta05213	12	59	0.000323729	ERBB2|CCND1|GADD45A|GADD45B|TCF7L2|FOXO3|BAD|MAPK1|PIK3R2|PIK3R1|DDB2|PDPK1
Endocytosis	KEGG PATHWAY	bta04144	29	246	0.000338672	CAPZB|EHD2|SMAD3|HSPA1A|DNM1|IQSEC1|CAV1|RAB35|GRK5|VPS37B|HSPA1L|PIP5KL1|CBLB|IGF1R|TRAF6|RAB5B|AP2S1|RNF41|ACAP1|AGAP2|AP2A1|CYTH1|RAB11FIP3|PARD3|LDLR|LDLRAP1|GIT1|WIPF2|ASAP1
Yersinia infection	KEGG PATHWAY	bta05135	19	131	0.000372664	IRF3|RPS6KA1|CRKL|TRAF6|FOS|ARHGEF11|RAC1|ITGA5|WASF2|MAPK1|PXN|PIK3R1|WIPF2|NFKB1|ACTB|BAIAP2|BCAR1|RELA|PIK3R2
EGFR tyrosine kinase inhibitor resistance	KEGG PATHWAY	bta01521	14	80	0.000415706	ERBB2|ERBB3|IGF1R|IGF1|STAT3|SHC1|IL6R|FOXO3|BAD|MAPK1|VEGFA|PIK3R2|PIK3R1|GAB1
Longevity regulating pathway	KEGG PATHWAY	bta04211	15	90	0.00041606	IGF1R|EHMT2|CREB3|FOXO3|FOXO1|AKT1S1|PIK3R2|PIK3R1|ATF4|NFKB1|ATF6B|RHEB|TSC2|RELA|IGF1
AMPK signaling pathway	KEGG PATHWAY	bta04152	18	123	0.000477567	PCK2|EEF2K|CPT1C|IGF1|CCND1|PPP2R3C|SLC2A4|CREB3|IGF1R|PFKP|FOXO3|FOXO1|AKT1S1|PIK3R2|PIK3R1|PDPK1|RHEB|TSC2
Rap1 signaling pathway	KEGG PATHWAY	bta04015	26	216	0.000504407	CRKL|GNAO1|DOCK4|NGFR|CTNND1|GNAI2|TLN1|MAPK1|PIK3R2|PIK3R1|SIPA1|GRIN1|IGF1R|IGF1|RAC1|EFNA5|EFNA1|VEGFA|VASP|BCAR1|PARD3|GNAS|PFN1|RALA|ACTB|PRKD2
Cholinergic synapse	KEGG PATHWAY	bta04725	17	114	0.000559914	FYN|CAMK2G|GNG5|FOS|GNAO1|CACNA1C|CREB3|GNG12|KCNQ1|MAPK1|PIK3R2|PIK3R1|ATF4|ITPR1|GNAI2|GNG8|GNG3
Aldosterone-regulated sodium reabsorption	KEGG PATHWAY	bta04960	9	37	0.000591244	IGF1|SCNN1A|SGK1|SLC9A3R2|SFN|MAPK1|PIK3R2|PIK3R1|PDPK1
Parathyroid hormone synthesis, secretion and action	KEGG PATHWAY	bta04928	16	104	0.00059527	MMP14|EGR1|LRP5|GNAS|CREB3|RXRA|MAPK1|GNA12|CYP27B1|MEF2D|ATF4|ATF6B|ITPR1|GNAI2|GATA3|FOS
Hepatitis B	KEGG PATHWAY	bta05161	22	172	0.000639918	TGFB1|TGFB2|SMAD3|BAD|STAT6|STAT3|EGR2|MAPK1|PIK3R2|PIK3R1|DDB2|NFKB1|RELA|TRAF6|FOS|CREB3|YWHAB|IRF3|CASP3|CDK2|ATF4|ATF6B
Salmonella infection	KEGG PATHWAY	bta05132	14	85	0.000709167	RELA|TJP1|WASF2|RAC1|FOS|PFN1|KLC2|IFNGR1|IFNGR2|NFKB1|KLC1|FLNB|ACTB|MAPK1
Signaling pathways regulating pluripotency of stem cells	KEGG PATHWAY	bta04550	19	139	0.000714562	IGF1R|IGF1|STAT3|TCF3|ID3|BMI1|ACVR1B|JARID2|FZD2|MEIS1|SMAD3|DVL2|MAPK1|PIK3R2|PIK3R1|ACVR1|WNT5A|KLF4|SETDB1
Glioma	KEGG PATHWAY	bta05214	13	77	0.000886279	IGF1R|IGF1|SHC1|CCND1|GADD45A|GADD45B|CAMK2G|PIK3R1|MAPK1|CDK4|PIK3R2|CDK6|DDB2
Thyroid cancer	KEGG PATHWAY	bta05216	9	40	0.00095617	CCND1|GADD45A|GADD45B|TPM3|RXRA|TCF7L2|MAPK1|TPR|DDB2
Platinum drug resistance	KEGG PATHWAY	bta01524	13	78	0.000984778	GSTO2|ERBB2|GSTT4|CASP3|GSTT1|MAPK1|BAD|REV3L|PIK3R2|PIK3R1|PDPK1|BBC3|TOP2A
Dilated cardiomyopathy (DCM)	KEGG PATHWAY	bta05414	15	99	0.00100009	TGFB1|TGFB2|CACNA1C|ITGB5|ITGB7|GNAS|CACNB1|TPM4|TPM3|ITGA5|IGF1|DAG1|ACTB|LMNA|CACNA2D4
Osteoclast differentiation	KEGG PATHWAY	bta04380	18	133	0.00107837	TGFB1|TGFB2|TNFRSF1A|PIK3R1|TRAF6|FOS|FOSB|RAC1|FYN|MAPK1|FOSL1|IFNGR1|IFNGR2|FOSL2|NFKB1|RELA|IL1R1|PIK3R2
Non-alcoholic fatty liver disease (NAFLD)	KEGG PATHWAY	bta04932	20	158	0.00123483	TGFB1|DDIT3|CASP3|RAC1|NR1H3|NDUFB6|COX8A|RXRA|NDUFB10|MAP3K11|MLXIP|PIK3R2|PIK3R1|ATF4|NFKB1|RELA|IL6R|UQCRB|NDUFA4L2|TNFRSF1A
Glutamatergic synapse	KEGG PATHWAY	bta04724	16	113	0.00131024	SLC17A7|DLG4|SLC38A3|GNAS|GNAO1|CACNA1C|GNG5|GNG12|TRPC1|GNG3|MAPK1|GRIN1|ITPR1|GNAI2|PLA2G4A|GNG8
Renal cell carcinoma	KEGG PATHWAY	bta05211	12	71	0.00136738	TGFB1|TGFB2|CRKL|RAC1|GAB1|BAD|MAPK1|VEGFA|PIK3R2|PIK3R1|PAK5|EGLN2
Hypertrophic cardiomyopathy (HCM)	KEGG PATHWAY	bta05410	14	92	0.00140017	TGFB1|TGFB2|CACNA1C|ITGB5|ITGB7|CACNB1|TPM4|TPM3|ITGA5|IGF1|DAG1|ACTB|LMNA|CACNA2D4
Prolactin signaling pathway	KEGG PATHWAY	bta04917	13	83	0.00162508	GALT|STAT3|SHC1|FOS|CCND1|CCND2|FOXO3|MAPK1|PIK3R2|PIK3R1|NFKB1|RELA|CISH
Chagas disease (American trypanosomiasis)	KEGG PATHWAY	bta05142	16	116	0.00167061	TGFB1|TGFB2|TNFRSF1A|PIK3R1|TRAF6|GNAS|GNAO1|FOS|SMAD3|MAPK1|IFNGR1|IFNGR2|NFKB1|RELA|GNAI2|PIK3R2
Alcoholism	KEGG PATHWAY	bta05034	25	224	0.00167629	HDAC4|HDAC7|GNAO1|FOSB|HIST1H2AM|GNAI2|HIST1H2AC|GNG12|MAPK1|GRIN1|SHC1|CREB3|HIST1H2BD|HIST1H2BB|HIST1H2BM|HIST1H3I|H2AFV|GNAS|H4|GNG5|GNG3|ATF4|ATF6B|GNG8|H2B
Melanoma	KEGG PATHWAY	bta05218	12	73	0.00168611	IGF1R|IGF1|PIK3R1|CCND1|GADD45A|GADD45B|BAD|MAPK1|CDK4|PIK3R2|CDK6|DDB2
Biosynthesis of amino acids	KEGG PATHWAY	bta01230	12	73	0.00168611	MAT2B|IDH2|TPI1|PFKP|PC|TKT|ENO3|ACO1|ACO2|SHMT2|ENO1|PKM
Inositol phosphate metabolism	KEGG PATHWAY	bta00562	12	73	0.00168611	ITPK1|INPP5B|INPP5K|IMPA2|PIK3C2B|TPI1|ITPKB|PLCD3|ITPKC|MTMR4|IPPK|PIP5KL1
Chemokine signaling pathway	KEGG PATHWAY	bta04062	22	189	0.00192247	CRKL|FOXO3|BAD|CCR7|GNAI2|STAT3|GRK5|GNG12|MAPK1|PXN|PIK3R1|NFKB1|RELA|CCL27|PIK3R2|SHC1|RAC1|BCAR1|PARD3|GNG5|GNG3|GNG8
ErbB signaling pathway	KEGG PATHWAY	bta04012	13	85	0.00196307	ERBB2|ERBB3|SHC1|CRKL|CBLB|CDKN1B|CAMK2G|GAB1|BAD|MAPK1|PIK3R2|PIK3R1|PAK5
Protein processing in endoplasmic reticulum	KEGG PATHWAY	bta04141	20	165	0.00196837	HSP90AB1|GANAB|DDIT3|P4HB|STUB1|NFE2L2|MOGS|DNAJB1|UBQLN4|PPP1R15A|DNAJB12|HSPA1A|MAN1C1|ATF4|STT3B|ATF6B|RNF5|RRBP1|HSPBP1|HSPA1L
Acute myeloid leukemia	KEGG PATHWAY	bta05221	11	66	0.0023519	RARA|STAT3|CCND1|TCF7L2|BAD|MAPK1|PIK3R2|PIK3R1|NFKB1|RELA|DUSP6
Th1 and Th2 cell differentiation	KEGG PATHWAY	bta04658	14	98	0.00237379	STAT6|MAML2|MAML3|FOS|NOTCH3|NFKBIE|MAPK1|IFNGR1|IFNGR2|MAF|NFKB1|RELA|JAG1|GATA3
Fluid shear stress and atherosclerosis	KEGG PATHWAY	bta05418	18	145	0.00255469	GSTO2|GSTT4|ACVR1|GSTT1|FOS|NFE2L2|RAC1|HSP90AB1|VEGFA|PIK3R2|PIK3R1|NFKB1|ACTB|CAV1|DUSP1|RELA|IL1R1|TNFRSF1A
Phosphatidylinositol signaling system	KEGG PATHWAY	bta04070	14	99	0.00258047	ITPK1|INPP5B|ITPR1|INPP5K|DGKA|PIK3C2B|IMPA2|ITPKB|PIK3R2|PIK3R1|ITPKC|MTMR4|IPPK|PLCD3
Circadian entrainment	KEGG PATHWAY	bta04713	14	100	0.00280173	CAMK2G|GNG5|GNAS|GNAO1|FOS|CACNA1C|GNG12|PER1|MAPK1|GNG3|GRIN1|ITPR1|GNAI2|GNG8
Estrogen signaling pathway	KEGG PATHWAY	bta04915	17	138	0.00355366	RARA|SHC1|GNAS|GNAO1|FOS|CREB3|HSP90AB1|HSPA1A|MAPK1|PIK3R2|PIK3R1|ATF4|GABBR1|ATF6B|ITPR1|GNAI2|HSPA1L
Glucagon signaling pathway	KEGG PATHWAY	bta04922	14	104	0.00384797	PCK2|CPT1C|CAMK2G|GNAS|PPP4C|PRMT1|CREB3|PFKP|FOXO1|ATF4|ITPR1|PYGL|PHKG2|PKM
PD-L1 expression and PD-1 checkpoint pathway in cancer	KEGG PATHWAY	bta05235	13	93	0.00394299	STAT3|PIK3R1|TRAF6|FOS|MAP3K3|NFKBIE|MAPK1|IFNGR1|IFNGR2|NFKB1|RELA|CSNK2B|PIK3R2
Serotonergic synapse	KEGG PATHWAY	bta04726	15	116	0.00398113	KCND2|CASP3|GNG5|GNAS|GNAO1|CACNA1C|GNG12|TRPC1|GNG3|MAPK1|PLA2G4A|ITPR1|GNAI2|GNG8|DUSP1
Apelin signaling pathway	KEGG PATHWAY	bta04371	17	140	0.0040532	SPHK2|ITPR1|HDAC4|GNG5|NOTCH3|CCND1|EGR1|GNG12|GABARAP|SMAD3|MAPK1|GNG3|MEF2D|JAG1|GNAI2|GNG8|SLC9A1
Tight junction	KEGG PATHWAY	bta04530	20	178	0.00431404	ERBB2|PARD3|MYL12A|ACTN4|CCND1|MYH9|RAC1|EZR|TUBA1D|MYL6|ARHGAP17|TJP1|CDK4|HSPA4|TUBA4A|VASP|MYL6B|ACTB|YBX3|CLDN7
mRNA surveillance pathway	KEGG PATHWAY	bta03015	13	95	0.00463162	PCF11|PABPN1|DDX39B|NXF1|PABPC1|PPP2R3C|ACIN1|ETF1|CASC3|UPF1|PYM1|CPSF7|RNGTT
Kaposi sarcoma-associated herpesvirus infection	KEGG PATHWAY	bta05167	22	206	0.0049413	IFNGR1|STAT3|RAC1|GNG12|GABARAP|MAPK1|PIK3R2|PIK3R1|NFKB1|RELA|FOS|VEGFA|ITPR1|IRF3|CASP3|TNFRSF1A|CCND1|GNG5|CDK4|GNG3|CDK6|GNG8
Sphingolipid signaling pathway	KEGG PATHWAY	bta04071	15	120	0.00527529	SPHK2|CERS2|RAC1|PPP2R3C|TNFRSF1A|FYN|MAPK1|GNA12|PIK3R2|PIK3R1|PDPK1|NFKB1|RELA|GNAI2|SPTLC2
Platelet activation	KEGG PATHWAY	bta04611	15	121	0.00564696	PLA2G4A|ARHGEF11|ORAI1|MYL12A|GNAS|FYN|TLN1|MAPK1|PIK3R2|PIK3R1|VWF|VASP|ITPR1|GNAI2|ACTB
Cortisol synthesis and secretion	KEGG PATHWAY	bta04927	10	65	0.00601754	ORAI1|GNAS|SCARB1|CACNA1C|CREB3|LDLR|ATF4|ATF6B|ITPR1|CYP11B1
Choline metabolism in cancer	KEGG PATHWAY	bta05231	13	100	0.0067814	SLC44A2|SLC44A3|WASF2|RAC1|FOS|RHEB|MAPK1|PIK3R2|PIK3R1|PDPK1|PLA2G4A|DGKA|TSC2
Carbon metabolism	KEGG PATHWAY	bta01200	14	113	0.00737735	PKM|ENO1|IDH2|TPI1|GLUD1|PFKP|PC|TKT|ENO3|PGP|ACO1|ACO2|SHMT2|GCSH
Leukocyte transendothelial migration	KEGG PATHWAY	bta04670	14	113	0.00737735	CTNND1|MYL12A|ACTN4|GNAI2|RAC1|EZR|PIK3R2|PXN|PIK3R1|SIPA1|VASP|BCAR1|ACTB|CLDN7
RNA transport	KEGG PATHWAY	bta03013	18	164	0.00808991	XPO1|POP7|DDX39B|ELAC1|RPP21|PABPC1|ACIN1|NUP210L|PRMT5|CASC3|FXR1|FXR2|UPF1|TPR|PYM1|RPP14|EIF4A1|NXF1
IL-17 signaling pathway	KEGG PATHWAY	bta04657	12	91	0.00823516	SRSF1|TRAF4|CASP3|TRAF6|FOS|FOSB|HSP90AB1|MAPK1|FOSL1|TRAF3IP2|NFKB1|RELA
Oxytocin signaling pathway	KEGG PATHWAY	bta04921	17	152	0.00840047	EEF2K|ITPR1|GNAI2|GNAS|CCND1|GNAO1|CACNB1|CACNA1C|MYL6|CAMK2G|MAPK1|PPP1R12B|ACTB|MYL6B|FOS|PLA2G4A|CACNA2D4
Phospholipase D signaling pathway	KEGG PATHWAY	bta04072	17	152	0.00840047	SPHK2|RHEB|SHC1|GNAS|FYN|PIK3R1|GAB1|MAPK1|GNA12|PIK3R2|AGPAT1|CYTH1|DNM1|PLA2G4A|DGKA|TSC2|RALA
VEGF signaling pathway	KEGG PATHWAY	bta04370	9	58	0.00852005	SPHK2|RAC1|BAD|MAPK1|VEGFA|PIK3R2|PIK3R1|PLA2G4A|PXN
Inflammatory bowel disease (IBD)	KEGG PATHWAY	bta05321	10	69	0.00865555	TGFB1|TGFB2|STAT3|STAT6|SMAD3|IFNGR1|IFNGR2|MAF|NFKB1|RELA
Human immunodeficiency virus 1 infection	KEGG PATHWAY	bta05170	23	234	0.00998005	CRKL|GNAO1|BAD|GNAI2|RAC1|GNG12|MAPK1|PIK3R2|PIK3R1|NFKB1|RELA|PXN|TRAF6|FOS|CFL1|ITPR1|IRF3|CASP3|TNFRSF1A|GNG5|GNG3|PAK5|GNG8
TNF signaling pathway	KEGG PATHWAY	bta04668	14	118	0.0102378	MMP14|TRAF1|CASP3|FOS|TNFRSF1A|CREB3|MAPK1|PIK3R2|PIK3R1|ATF4|NFKB1|ATF6B|JAG1|RELA
Fc gamma R-mediated phagocytosis	KEGG PATHWAY	bta04666	12	94	0.010266	PLA2G4A|SPHK2|PIK3R1|CRKL|RAC1|WASF2|MAPK1|PIK3R2|CFL1|VASP|ASAP1|GSN
Long-term depression	KEGG PATHWAY	bta04730	9	60	0.0102842	IGF1R|IGF1|GNAS|GNAO1|MAPK1|GNA12|PLA2G4A|ITPR1|GNAI2
Dopaminergic synapse	KEGG PATHWAY	bta04728	15	132	0.0112974	CAMK2G|GNAS|GNAO1|FOS|CACNA1C|CREB3|GNG12|GNG5|GNG3|PPP2R3C|ATF4|ATF6B|ITPR1|GNAI2|GNG8
Aldosterone synthesis and secretion	KEGG PATHWAY	bta04925	12	96	0.0118215	ORAI1|KCNK9|GNAS|SCARB1|CACNA1C|CREB3|LDLR|CAMK2G|ATF4|ATF6B|ITPR1|PRKD2
Tuberculosis	KEGG PATHWAY	bta05152	20	198	0.0120757	ATP6V0B|TGFB1|TGFB2|TNFRSF1A|RAB5B|CASP3|TRAF6|ARHGEF11|RFX5|PLK3|CAMK2G|BAD|SPHK2|NFYA|MAPK1|CYP27B1|IFNGR2|NFKB1|RELA|IFNGR1
Longevity regulating pathway - multiple species	KEGG PATHWAY	bta04213	9	62	0.0123096	IGF1R|IGF1|FOXO1|FOXO3|HSPA1A|AKT1S1|PIK3R2|PIK3R1|HSPA1L
Thermogenesis	KEGG PATHWAY	bta04714	23	239	0.0123712	SMARCC2|NDUFB6|SMARCA2|TSC2|UQCRB|NDUFB10|COX20|AKT1S1|COX8A|NDUFA4L2|CPT1C|CREB3|SMARCD2|MLST8|RPS6KA1|GNAS|ATP5F1D|ARID1B|ARID1A|ATP5F1A|COX19|ACTB|RHEB
Arrhythmogenic right ventricular cardiomyopathy (ARVC)	KEGG PATHWAY	bta05412	10	76	0.0152964	ITGB5|ITGB7|CACNB1|CACNA1C|ITGA5|TCF7L2|DAG1|ACTB|LMNA|CACNA2D4
Amoebiasis	KEGG PATHWAY	bta05146	12	100	0.0154689	TGFB1|TGFB2|CASP3|ACTN4|MUC2|RAB5B|GNAS|PIK3R2|PIK3R1|NFKB1|RELA|IL1R1
Influenza A	KEGG PATHWAY	bta05164	18	178	0.0164757	XPO1|IRF3|PABPN1|CASP3|TNFRSF1A|CDK4|DNAJB1|PIK3R1|NXF1|MAPK1|CDK6|IFNGR1|IFNGR2|NFKB1|ACTB|TMPRSS11D|RELA|PIK3R2
Pertussis	KEGG PATHWAY	bta05133	10	77	0.0164897	IRF3|CASP3|TRAF6|FOS|ITGA5|MAPK1|CFL1|NFKB1|RELA|GNAI2
Glycosaminoglycan biosynthesis - heparan sulfate / heparin	KEGG PATHWAY	bta00534	5	24	0.0169207	B3GAT3|NDST1|EXTL3|EXT1|EXTL1
SNARE interactions in vesicular transport	KEGG PATHWAY	bta04130	6	34	0.0178016	STX1B|STX5|STX4|VAMP2|STX17|STX18
Alzheimer disease	KEGG PATHWAY	bta05010	18	180	0.018087	LRP1|CASP3|TNFRSF1A|ATP5F1D|NDUFB6|PSEN1|CACNA1C|RTN3|ATP5F1A|NDUFB10|BAD|MAPK1|COX8A|PSENEN|GRIN1|ITPR1|UQCRB|NDUFA4L2
Amphetamine addiction	KEGG PATHWAY	bta05031	9	67	0.018657	CAMK2G|FOS|FOSB|CACNA1C|CREB3|ATF4|ATF6B|GRIN1|GNAS
RNA degradation	KEGG PATHWAY	bta03018	10	79	0.019081	DCPS|TOB1|TOB2|LSM4|PABPC1|LSM2|PFKP|ENO1|ENO3|EXOSC2
Proteasome	KEGG PATHWAY	bta03050	7	46	0.0209968	PSMD8|PSME4|PSMD6|PSME2|PSMD3|PSME1|PSMC5
TGF-beta signaling pathway	KEGG PATHWAY	bta04350	11	93	0.0217054	TGFB1|TGFB2|ACVR1|ACVR1B|SMAD6|SMAD7|ID3|SMAD3|MAPK1|RGMB|TGIF1
Huntington disease	KEGG PATHWAY	bta05016	19	198	0.0220324	AP2S1|SIN3A|CASP3|ATP5F1D|NDUFB6|HIP1|CREB3|ATP5F1A|BBC3|NDUFB10|POLR2E|POLR2G|AP2A1|COX8A|GRIN1|ITPR1|UQCRB|NDUFA4L2|DLG4
Oocyte meiosis	KEGG PATHWAY	bta04114	13	119	0.0228428	RPS6KA1|IGF1R|IGF1|CAMK2G|ANAPC11|YWHAH|CDK2|MAPK1|ESPL1|YWHAB|ITPR1|YWHAG|YWHAE
T cell receptor signaling pathway	KEGG PATHWAY	bta04660	12	107	0.0238165	CBLB|FOS|FYN|PAK5|NFKBIE|MAPK1|CDK4|PIK3R2|PIK3R1|PDPK1|NFKB1|RELA
Adipocytokine signaling pathway	KEGG PATHWAY	bta04920	9	72	0.0270957	PCK2|CPT1C|STAT3|TNFRSF1A|SLC2A4|RXRA|NFKBIE|NFKB1|RELA
Adrenergic signaling in cardiomyocytes	KEGG PATHWAY	bta04261	15	150	0.0290834	CACNA1C|SLC9A1|GNAS|CREB3|CACNB1|TPM4|TPM3|KCNQ1|CAMK2G|MAPK1|PPP2R3C|ATF4|ATF6B|GNAI2|CACNA2D4
Hippo signaling pathway - multiple species	KEGG PATHWAY	bta04392	5	29	0.0319417	RASSF1|WWTR1|TEAD1|AJUBA|FAT4
N-Glycan biosynthesis	KEGG PATHWAY	bta00510	7	51	0.032691	GANAB|DPM3|MOGS|MAN1C1|SRD5A3|STT3B|ALG14
Basal cell carcinoma	KEGG PATHWAY	bta05217	8	63	0.0334893	FZD2|GADD45A|GADD45B|TCF7L2|DVL2|DDB2|WNT5A|PTCH1
Ubiquitin mediated proteolysis	KEGG PATHWAY	bta04120	14	140	0.0341615	UBE2Q1|CBLB|SKP2|UBE2O|TRAF6|STUB1|ANAPC11|UBE2C|UBE2E1|UBE3B|SAE1|DDB2|TRIP12|MGRN1
Progesterone-mediated oocyte maturation	KEGG PATHWAY	bta04914	10	88	0.0345102	RPS6KA1|IGF1R|IGF1|ANAPC11|HSP90AB1|CDK2|MAPK1|PIK3R2|PIK3R1|GNAI2
Leishmaniasis	KEGG PATHWAY	bta05140	9	76	0.0355499	TGFB1|TGFB2|TRAF6|FOS|MAPK1|IFNGR1|IFNGR2|NFKB1|RELA
Glyoxylate and dicarboxylate metabolism	KEGG PATHWAY	bta00630	5	30	0.035697	ACO1|ACO2|SHMT2|PGP|GCSH
Citrate cycle (TCA cycle)	KEGG PATHWAY	bta00020	5	30	0.035697	ACO1|IDH2|ACO2|PCK2|PC
GABAergic synapse	KEGG PATHWAY	bta04727	10	90	0.038863	SLC38A3|GNAO1|CACNA1C|GNG12|GABARAP|GNG5|GNG3|GABBR1|GNAI2|GNG8
Synaptic vesicle cycle	KEGG PATHWAY	bta04721	9	78	0.0403896	ATP6V0B|AP2S1|STX1B|SLC17A7|CPLX1|AP2A1|ATP6V1G2|DNM1|VAMP2
Bladder cancer	KEGG PATHWAY	bta05219	6	43	0.0435708	ERBB2|RASSF1|CCND1|MAPK1|CDK4|VEGFA
Ribosome	KEGG PATHWAY	bta03010	15	160	0.0452049	MRPL12|RPS16|RPL23A|RPL7|RPL27A|RPL3L|RPL13A|MRPL4|RPS2|RPL36AL|RPS8|RPL18|RPL19|RPS11|RPL28
GnRH signaling pathway	KEGG PATHWAY	bta04912	10	93	0.0460775	MMP14|CAMK2G|GNAS|MAP3K3|CACNA1C|MAPK1|EGR1|ATF4|PLA2G4A|ITPR1
Wnt signaling pathway	KEGG PATHWAY	bta04310	15	161	0.0471064	FZD2|CAMK2G|CSNK1A1|ZNRF3|LRP5|CCND1|CHD8|PSEN1|CCND2|TCF7L2|DVL2|FOSL1|RAC1|WNT5A|CSNK2B
Legionellosis	KEGG PATHWAY	bta05134	7	56	0.0480798	CASP3|EEF1G|RAB1B|HSPA1A|NFKB1|RELA|HSPA1L

## Sheet: Table S9 
Table S9. KEGG and GO terms of Qaidam cattle compared to Mongolian cattle.
Term	Database	ID	Input number	Background number	P-Value	Input
Pathways in cancer	KEGG PATHWAY	bta05200	20	539	0.000102054	LAMA2|NCOA1|COL4A3|RPS6KA5|SOS1|RB1|PRKCA|CCND3|ARNT|EML4|CAMK2D|SMAD2|COL4A4|MAPK10|CBL|PIK3R3|PTCH1|GNAI3|TRAF3|CTNNA3
ErbB signaling pathway	KEGG PATHWAY	bta04012	7	85	0.000273534	SOS1|ERBB4|PRKCA|CBL|CAMK2D|MAPK10|PIK3R3
Axon guidance	KEGG PATHWAY	bta04360	10	180	0.000306348	SEMA3A|PARD3|PRKCA|EPHA6|ENAH|CAMK2D|PIK3R3|EPHA5|PTCH1|GNAI3
Small cell lung cancer	KEGG PATHWAY	bta05222	7	94	0.000483631	LAMA2|TRAF3|FHIT|RB1|COL4A4|COL4A3|PIK3R3
Non-small cell lung cancer	KEGG PATHWAY	bta05223	6	67	0.000494591	FHIT|SOS1|PRKCA|EML4|PIK3R3|RB1
Relaxin signaling pathway	KEGG PATHWAY	bta04926	8	132	0.000708348	SOS1|COL4A4|PRKCA|SMAD2|PIK3R3|COL4A3|MAPK10|GNAI3
Dopaminergic synapse	KEGG PATHWAY	bta04728	8	132	0.000708348	CALY|PRKCA|CACNA1B|PPP2R3A|PPP2CA|MAPK10|CAMK2D|GNAI3
Focal adhesion	KEGG PATHWAY	bta04510	9	198	0.00229677	ITGA9|LAMA2|COL4A3|SOS1|PRKCA|CCND3|COL4A4|MAPK10|PIK3R3
Calcium signaling pathway	KEGG PATHWAY	bta04020	9	203	0.00269519	PTGFR|PDE1C|ERBB4|PRKCA|CACNA1B|RYR2|PHKB|CAMK2D|HRH1
AGE-RAGE signaling pathway in diabetic complications	KEGG PATHWAY	bta04933	6	103	0.00390647	COL4A3|PRKCA|SMAD2|COL4A4|MAPK10|PIK3R3
Human papillomavirus infection	KEGG PATHWAY	bta05165	12	345	0.00399301	ITGA9|LAMA2|PARD3|SOS1|PPP2CA|CCND3|PPP2R3A|RB1|COL4A4|COL4A3|PIK3R3|TRAF3
Glioma	KEGG PATHWAY	bta05214	5	77	0.00537341	PRKCA|CAMK2D|PIK3R3|SOS1|RB1
Adrenergic signaling in cardiomyocytes	KEGG PATHWAY	bta04261	7	150	0.00599674	PPP2R3A|RPS6KA5|PRKCA|PPP2CA|RYR2|CAMK2D|GNAI3
Retrograde endocannabinoid signaling	KEGG PATHWAY	bta04723	7	152	0.00641472	PRKCA|CACNA1B|MGLL|RIMS1|GABRG3|MAPK10|GNAI3
Sphingolipid signaling pathway	KEGG PATHWAY	bta04071	6	120	0.00784172	PRKCA|PPP2R3A|PPP2CA|MAPK10|PIK3R3|GNAI3
Cell adhesion molecules (CAMs)	KEGG PATHWAY	bta04514	7	159	0.00804971	ITGA9|NLGN1|NRXN1|NEGR1|CNTNAP2|CNTN1|NCAM2
MAPK signaling pathway	KEGG PATHWAY	bta04010	10	292	0.0090897	RASGRF2|RPS6KA5|ERBB4|PRKCA|CACNA1B|MAP3K2|MAPK10|SOS1|NLK|TAOK3
Gap junction	KEGG PATHWAY	bta04540	5	90	0.00988958	PRKCA|TUBA1C|GNAI3|SOS1|MAP3K2
Morphine addiction	KEGG PATHWAY	bta05032	5	92	0.0107612	PRKCA|GABRG3|CACNA1B|PDE1C|GNAI3
GnRH signaling pathway	KEGG PATHWAY	bta04912	5	93	0.0112161	PRKCA|MAP3K2|CAMK2D|MAPK10|SOS1
Long-term depression	KEGG PATHWAY	bta04730	4	60	0.0114757	PRKCA|PPP2CA|GNAI3|GRID2
Hepatitis B	KEGG PATHWAY	bta05161	7	172	0.0118716	TRAF3|SOS1|PRKCA|RB1|MAPK10|SMAD2|PIK3R3
Synthesis and degradation of ketone bodies	KEGG PATHWAY	bta00072	2	11	0.0131612	OXCT1|BDH1
Amoebiasis	KEGG PATHWAY	bta05146	5	100	0.0147713	PRKCA|COL4A3|LAMA2|COL4A4|PIK3R3
Circadian entrainment	KEGG PATHWAY	bta04713	5	100	0.0147713	PRKCA|CAMK2D|RYR2|GNAI3|RPS6KA5
Ubiquitin mediated proteolysis	KEGG PATHWAY	bta04120	6	140	0.015419	NEDD4|CBL|UBA2|UBE2G1|FANCL|UBR5
Inflammatory mediator regulation of TRP channels	KEGG PATHWAY	bta04750	5	103	0.016502	PRKCA|MAPK10|CAMK2D|PIK3R3|HRH1
PI3K-Akt signaling pathway	KEGG PATHWAY	bta04151	11	373	0.0173693	ITGA9|LAMA2|SOS1|ERBB4|PRKCA|CCND3|PPP2R3A|PPP2CA|COL4A4|COL4A3|PIK3R3
Adherens junction	KEGG PATHWAY	bta04520	4	69	0.0178757	NLK|PARD3|SMAD2|CTNNA3
Fc epsilon RI signaling pathway	KEGG PATHWAY	bta04664	4	70	0.0186992	PRKCA|MAPK10|PIK3R3|SOS1
Hippo signaling pathway	KEGG PATHWAY	bta04390	6	151	0.0212403	BMP5|PARD3|PPP2CA|CCND3|SMAD2|CTNNA3
Pancreatic cancer	KEGG PATHWAY	bta05212	4	74	0.022226	MAPK10|PIK3R3|RB1|SMAD2
mTOR signaling pathway	KEGG PATHWAY	bta04150	6	154	0.0230544	SOS1|PRKCA|SEC13|MAPKAP1|CLIP1|PIK3R3
Cholinergic synapse	KEGG PATHWAY	bta04725	5	114	0.0239837	PRKCA|CAMK2D|CACNA1B|PIK3R3|GNAI3
Chronic myeloid leukemia	KEGG PATHWAY	bta05220	4	76	0.0241313	SOS1|PIK3R3|RB1|CBL
Arrhythmogenic right ventricular cardiomyopathy (ARVC)	KEGG PATHWAY	bta05412	4	76	0.0241313	ITGA9|LAMA2|RYR2|CTNNA3
Proteoglycans in cancer	KEGG PATHWAY	bta05205	7	202	0.0254001	SOS1|ERBB4|PRKCA|CBL|CAMK2D|PIK3R3|PTCH1
Serotonergic synapse	KEGG PATHWAY	bta04726	5	116	0.0255439	PRKCA|CACNA1B|APP|KCND2|GNAI3
Chagas disease (American trypanosomiasis)	KEGG PATHWAY	bta05142	5	116	0.0255439	PPP2CA|MAPK10|PIK3R3|GNAI3|SMAD2
Synaptic vesicle cycle	KEGG PATHWAY	bta04721	4	78	0.0261324	CACNA1B|AP2B1|UNC13C|RIMS1
Wnt signaling pathway	KEGG PATHWAY	bta04310	6	161	0.0276848	PRKCA|CCND3|CAMK2D|MAPK10|CTNND2|NLK
Type II diabetes mellitus	KEGG PATHWAY	bta04930	3	46	0.0293964	MAPK10|CACNA1B|PIK3R3
Protein processing in endoplasmic reticulum	KEGG PATHWAY	bta04141	6	165	0.0305881	SEC13|DNAJC1|DNAJB11|MAPK10|UBE2G1|ATXN3
Neurotrophin signaling pathway	KEGG PATHWAY	bta04722	5	122	0.0306088	CAMK2D|MAPK10|PIK3R3|RPS6KA5|SOS1
Prolactin signaling pathway	KEGG PATHWAY	bta04917	4	83	0.0315602	MAPK10|SOCS7|PIK3R3|SOS1
ECM-receptor interaction	KEGG PATHWAY	bta04512	4	87	0.036344	ITGA9|LAMA2|COL4A4|COL4A3
Progesterone-mediated oocyte maturation	KEGG PATHWAY	bta04914	4	88	0.0376017	MAPK10|PIK3R3|GNAI3|CPEB4
Hepatocellular carcinoma	KEGG PATHWAY	bta05225	6	174	0.0378294	SOS1|PRKCA|ARID1B|RB1|PIK3R3|SMAD2
Colorectal cancer	KEGG PATHWAY	bta05210	4	89	0.0388841	MAPK10|PIK3R3|SOS1|SMAD2
GABAergic synapse	KEGG PATHWAY	bta04727	4	90	0.0401913	PRKCA|GABRG3|CACNA1B|GNAI3
FoxO signaling pathway	KEGG PATHWAY	bta04068	5	132	0.0403669	MAPK10|NLK|PIK3R3|SOS1|SMAD2
Endocrine resistance	KEGG PATHWAY	bta01522	4	94	0.0456675	MAPK10|PIK3R3|SOS1|RB1
Insulin signaling pathway	KEGG PATHWAY	bta04910	5	137	0.0458777	MAPK10|PIK3R3|SOS1|CBL|PHKB
Glycosaminoglycan biosynthesis - heparan sulfate / heparin	KEGG PATHWAY	bta00534	2	24	0.0488259	HS3ST5|HS6ST3
cytosol	Gene Ontology	GO:0005829	62	2482	5.98e-06	MORC2|TNFAIP8L3|FHIT|TRERF1|ENAH|DOCK4|MLLT1|TDRD3|NDUFAF1|ATXN2|PLIN4|IKZF3|ARMH3|EPS15|NCOA1|NCOA6|DPYD|MAP3K2|PAFAH1B1|EML1|AGTPBP1|YLPM1|MAPKAP1|WNK2|NBEA|UBR5|RPGRIP1L|CNOT1|ANO6|FANK1|IREB2|CCDC39|COL4A3BP|CRYL1|SEC13|GTF2IRD1|KYNU|PRKCA|SND1|ANKS1B|USP34|ADK|TMEM87A|OSBP2|SQSTM1|BRAP|CNTLN|CEP170|PPP2CA|ARID1B|HNF4G|MCC|CBL|DNAH7|DCAF7|MCMBP|CDK13|COX10|RNF216|GPSM2|CCND3|VPS54
metal ion binding	Gene Ontology	GO:0046872	36	1164	1e-05	GNS|FOXP1|ZRANB3|HDAC9|SMAD2|CARS2|HECTD1|GNAZ|AEBP2|SHPRH|GNAI3|IKZF3|DPYD|PDE1C|PRIM2|RYBP|NLK|RIMS1|EYA3|RANBP2|ZC3H7A|RFFL|ZNF583|EBF1|EYA4|TRMT1L|RNF217|MOB3B|PPP2CA|ALB|NRXN1|PPTC7|RBM27|KAT6B|COQ7|ZNF667
nucleoplasm	Gene Ontology	GO:0005654	49	1867	1.88e-05	MORC2|TNFAIP8L3|ZRANB3|EPHA6|MGLL|GTF3C3|TNRC6B|TNRC6A|DPH6|SOX6|NAALADL2|DCLRE1A|NCOA1|MAP3K2|CCDC92|MAPKAP1|TRAPPC12|LCOR|RPGRIP1L|EYA3|EPB41L2|COL4A3BP|PLPPR1|TFEC|TDRD3|SEC13|WAC|GTF2IRD1|NR2C2|KYNU|UBA2|RYBP|BTAF1|UBR5|BDH1|RPS6KA5|NIN|TNFAIP8|CNTLN|HNF4G|MCC|RUNX2|ARHGAP32|OXCT1|FANK1|MCMBP|IPO7|RNF216|VPS54
pericardium development	Gene Ontology	GO:0060039	4	9	2.23e-05	RPGRIP1L|SETD2|HEG1|SMAD2
nucleus	Gene Ontology	GO:0005634	67	2955	5.01e-05	FOXP2|MORC2|TOX|FOXP1|FHIT|ZRANB3|SMAD2|OXR1|AGL|MAPK10|STAG1|SWT1|SOX6|SOX5|RERE|NCOA1|ARIH1|ADK|ZBTB7C|TRMT1L|NBEA|BTAF1|TDRD3|DNAJB11|CCND3|RYBP|NLK|FANCL|HMG20A|EYA3|GABPB1|PROX2|NSMCE2|TFEC|CFAP299|PRKCA|SUV39H2|GTF2IRD1|PTGIS|NR2C2|ZNF583|SND1|ERBB4|SETD2|USP34|SNRK|UBR5|NFIB|RALY|ARNT|CLIP1|PPP2CA|APP|DNAJC1|ATXN3|RUNX2|RBM27|GADD45GIP1|STK33|DCAF7|FANK1|MCMBP|UBC|KAT6B|COQ7|ZNF804A|HNF4G
ubiquitin protein ligase binding	Gene Ontology	GO:0031625	12	213	6.93e-05	SQSTM1|FHIT|ARIH1|RFFL|SMAD2|RB1|UBE2G1|UBC|NLK|FANCL|SHPRH|LRPPRC
positive regulation of synapse assembly	Gene Ontology	GO:0051965	6	48	9.33e-05	LINGO2|NLGN1|GRID2|NRXN1|ADGRL3|ADGRB3
cell adhesion	Gene Ontology	GO:0007155	11	198	0.000155057	PCDH9|PARD3|COL4A4|ITGA9|PRKCA|NINJ2|NRXN1|CNTN1|ADAM32|COL4A3|NCAM2
calcium ion binding	Gene Ontology	GO:0005509	20	560	0.000166552	ITSN2|CDH13|RYR2|NIN|HEG1|EPS15|CDH10|EDIL3|PPP2R3A|CBL|CDH9|DNAH7|ADGRL3|PCDH15|PCDH9|FAT4|KCNIP4|MCTP1|CACNA1B|UNC13C
dendritic spine	Gene Ontology	GO:0043197	7	78	0.000167214	KCND2|PPFIA2|GRID2|APP|NEDD4|PPP1R9A|ZNF804A
potassium ion transmembrane transport	Gene Ontology	GO:0071805	7	86	0.000292373	KCNH5|KCNH7|KCND2|SLC9A3|HCN1|SLC24A2|KCNIP4
Golgi apparatus	Gene Ontology	GO:0005794	21	639	0.000339925	MPHOSPH9|LMF1|COL4A3BP|TDRD3|CDK13|APP|TRAPPC12|NEDD4|CPE|DOCK4|MAPKAP1|ARHGAP32|CSN1S1|CBL|TNRC6A|CSN3|NMNAT2|ALB|PTCH1|AP2B1|TMEM87A
calcium-dependent cell-cell adhesion via plasma membrane cell adhesion molecules	Gene Ontology	GO:0016339	4	21	0.000346651	CDH9|CDH10|CDH13|NLGN1
gene silencing by miRNA	Gene Ontology	GO:0035195	3	8	0.000385598	CNOT1|TNRC6B|TNRC6A
stereocilium	Gene Ontology	GO:0032420	4	22	0.000405283	ZSWIM6|PAFAH1B1|DOCK4|PCDH15
regulation of membrane potential	Gene Ontology	GO:0042391	6	68	0.000532115	KCNH5|KCNH7|GABRG3|NEDD4|HCN1|RIMS1
ATP binding	Gene Ontology	GO:0005524	33	1275	0.000582328	MORC2|ZRANB3|EPHA6|EPHA5|MYO1A|CARS2|MAPK10|TPK1|LARS2|SHPRH|MAP3K2|CDK13|RAD51B|PRKCA|NAV3|CAMK2D|UBE2G1|NMNAT2|NLK|ERBB4|WNK2|UBA2|BTAF1|TAOK3|TBCK|RPS6KA5|DPH6|KIF27|DHX40|RUNX2|STK33|DNAH7|SNRK
homophilic cell adhesion via plasma membrane adhesion molecules	Gene Ontology	GO:0007156	7	98	0.000610934	PCDH9|CDH13|NPTN|CDH10|PCDH15|CDH9|FAT4
cell-cell adhesion via plasma-membrane adhesion molecules	Gene Ontology	GO:0098742	4	26	0.000711591	CDH9|CDH10|CDH13|ADGRL3
modulation of chemical synaptic transmission	Gene Ontology	GO:0050804	5	47	0.000713869	PPP1R9A|GRIK1|CACNA1B|NLGN1|GRID2
cadherin binding	Gene Ontology	GO:0045296	5	48	0.000779493	CDH9|CDH10|CDH13|PTPRT|CTNNA3
regulation of ion transmembrane transport	Gene Ontology	GO:0034765	6	74	0.000806002	KCNH5|KCNH7|KCND2|HCN1|CACNA1B|KCNIP4
dendrite morphogenesis	Gene Ontology	GO:0048813	4	28	0.00091385	RERE|ELAVL4|PREX2|DSCAM
small GTPase mediated signal transduction	Gene Ontology	GO:0007264	6	76	0.00091802	DOCK8|SOS1|RASGRF2|DOCK4|ARHGAP32|SH2D3A
positive regulation of nuclear-transcribed mRNA poly(A) tail shortening	Gene Ontology	GO:0060213	3	12	0.00102095	CNOT1|TNRC6B|TNRC6A
DNA binding	Gene Ontology	GO:0003677	17	517	0.00121361	NFIB|NCOA1|NUSAP1|SOS1|TFEC|ARID1B|PRIM2|ALB|SMAD2|HMG20A|EBF1|RYBP|THAP12|KAT6B|SHPRH|BTAF1|PROX2
glutamate receptor activity	Gene Ontology	GO:0008066	3	13	0.00124387	GRIK1|GRM8|GRID2
adult walking behavior	Gene Ontology	GO:0007628	4	31	0.00128841	OXR1|KLHL1|AGTPBP1|PCDH15
PDZ domain binding	Gene Ontology	GO:0030165	5	55	0.0013723	PRKCA|NLGN1|GRID2|DOCK4|SLC9A3
clathrin coat assembly	Gene Ontology	GO:0048268	3	14	0.00149518	EPS15|FCHO2|CALY
carbohydrate binding	Gene Ontology	GO:0030246	7	117	0.00162106	KLRB1|GALNT13|KLRD1|CNTN1|GALNT9|KLRF2|ADGRL3
integral component of plasma membrane	Gene Ontology	GO:0005887	20	677	0.00163428	SEMA3A|PCDH9|KCNH7|ERBB4|CALY|GABRG3|KLRF2|EPHA5|NLGN1|SLC24A2|KCNH5|GRM8|ADGRL3|ANO6|HRH1|DSCAM|TRPM6|TNFRSF13B|FCRL5|ADGRB3
plasma membrane	Gene Ontology	GO:0005886	50	2339	0.00174226	PTGFR|FHIT|ENAH|FCHO2|DOCK4|CNTN1|NRXN1|KLRD1|PLIN4|SORBS2|NCAM2|TMEM117|THSD7B|EPS15|NCOA1|NPTN|SLC9A3|CACNA1B|ITSN2|NEDD4|CPNE4|MAPKAP1|NBEA|IKZF3|GRIK1|RPGRIP1L|LHFPL3|EPB41L2|GRID2|PRKCA|RFFL|NEGR1|MYO1A|ZNF804A|OSBP2|CORIN|AMPH|KCNIP4|NIN|PHKB|PPP2CA|ARID1B|APP|MCC|DNAJC1|CBL|KCNT2|FAT4|PTCH1|STXBP5L
positive regulation of chondrocyte differentiation	Gene Ontology	GO:0032332	3	15	0.00177612	RUNX2|SOX6|SOX5
protein polyubiquitination	Gene Ontology	GO:0000209	7	119	0.00177666	ARIH1|NEDD4|RNF180|UBE2G1|RNF217|SHPRH|UBR5
neuronal cell body	Gene Ontology	GO:0043025	8	156	0.00195356	PAFAH1B1|KCND2|ZNF804A|CACNA1B|NRXN1|KLHL1|DSCAM|BRINP3
regulation of transcription, DNA-templated	Gene Ontology	GO:0006355	13	360	0.00204241	FOXP2|RERE|TRERF1|TFEC|ARNT|GTF2IRD1|SMAD2|MLLT1|ZNF583|RYBP|NLK|SETD2|ZNF667
olfactory bulb development	Gene Ontology	GO:0021772	3	16	0.0020879	SEMA3A|RPGRIP1L|AGTPBP1
4 iron, 4 sulfur cluster binding	Gene Ontology	GO:0051539	4	37	0.00233663	PRIM2|IREB2|CDKAL1|DPYD
perinuclear region of cytoplasm	Gene Ontology	GO:0048471	14	411	0.00234544	COL4A3BP|LRPPRC|PRKCA|ATXN2|APP|FBXL5|NEDD4|GOLGA1|STK33|TRAPPC12|PTCH1|PAFAH1B1|UBR5|VPS54
negative regulation of smoothened signaling pathway	Gene Ontology	GO:0045879	3	17	0.00243162	RUNX2|PTCH1|RB1
response to estradiol	Gene Ontology	GO:0032355	3	17	0.00243162	PTGFR|CSN1S1|CSN3
centrosome localization	Gene Ontology	GO:0051642	3	17	0.00243162	SYNE2|NIN|RANBP2
dendrite	Gene Ontology	GO:0030425	9	201	0.00252974	NIN|HCN1|CPEB4|CACNA1B|GNAZ|KLHL1|PPP1R9A|DSCAM|BRINP3
locomotory behavior	Gene Ontology	GO:0007626	5	66	0.00289556	NEGR1|ELAVL4|CACNA1B|FIG4|DSCAM
cell morphogenesis	Gene Ontology	GO:0000902	5	66	0.00289556	CDH9|KLHL10|COL4A3BP|SOX6|CDH10
zinc ion binding	Gene Ontology	GO:0008270	19	664	0.00297445	MORC2|RERE|BRAP|AGBL1|ARIH1|SQSTM1|PRKCA|HNF4G|SUV39H2|ALB|ZSWIM6|CPE|NR2C2|CLIP1|TRAF3|NSMCE2|CA10|AGTPBP1|UBR5
protein sumoylation	Gene Ontology	GO:0016925	3	19	0.00321908	UBA2|NSMCE2|RANBP2
positive regulation of microtubule polymerization	Gene Ontology	GO:0031116	3	19	0.00321908	NAV3|NIN|CLIP1
synaptic membrane adhesion	Gene Ontology	GO:0099560	3	19	0.00321908	GPC6|NRXN1|NLGN1
mitotic spindle	Gene Ontology	GO:0072686	5	69	0.00346549	TBCK|EML1|NUSAP1|EML4|CEP170
axon	Gene Ontology	GO:0030424	8	173	0.00358407	SEMA3A|PPFIA2|HCN1|APP|ADGRL3|NMNAT2|NPTN|NCAM2
heart trabecula morphogenesis	Gene Ontology	GO:0061384	2	5	0.00374075	BMP5|SOS1
response to dehydroepiandrosterone	Gene Ontology	GO:1903494	2	5	0.00374075	CSN1S1|CSN3
positive regulation of protein localization to cell cortex	Gene Ontology	GO:1904778	2	5	0.00374075	EPB41L2|GPSM2
response to 11-deoxycorticosterone	Gene Ontology	GO:1903496	2	5	0.00374075	CSN1S1|CSN3
collagen type IV trimer	Gene Ontology	GO:0005587	2	5	0.00374075	COL4A4|COL4A3
heparan sulfate proteoglycan biosynthetic process, enzymatic modification	Gene Ontology	GO:0015015	2	5	0.00374075	HS3ST5|HS6ST3
regulation of protein localization to membrane	Gene Ontology	GO:1905475	2	5	0.00374075	GPC5|GPC6
radial glia guided migration of Purkinje cell	Gene Ontology	GO:0021942	2	5	0.00374075	RERE|SOCS7
maintenance of centrosome location	Gene Ontology	GO:0051661	2	5	0.00374075	PAFAH1B1|GPSM2
cardiac atrium morphogenesis	Gene Ontology	GO:0003209	2	5	0.00374075	HEG1|SOS1
postsynaptic density protein 95 clustering	Gene Ontology	GO:0097119	2	5	0.00374075	NRXN1|NLGN1
voltage-gated potassium channel activity	Gene Ontology	GO:0005249	4	43	0.00385972	KCNH5|HCN1|KCNH7|KCND2
adult locomotory behavior	Gene Ontology	GO:0008344	4	43	0.00385972	PAFAH1B1|APP|PREX2|TMOD1
glutamatergic synapse	Gene Ontology	GO:0098978	9	215	0.00387598	CALY|KCND2|ERBB4|GRID2|SORCS3|NEDD4|NRXN1|NLGN1|ADGRL3
DNA-binding transcription factor activity	Gene Ontology	GO:0003700	10	258	0.00404014	FOXP2|FOXP1|ZBTB7C|ARNT|HNF4G|GTF2IRD1|SMAD2|NR2C2|PROX2|IKZF3
cell fate commitment	Gene Ontology	GO:0045165	4	44	0.0041659	SOX6|ERBB4|SMAD2|SOX5
neuromuscular process controlling balance	Gene Ontology	GO:0050885	4	45	0.00448806	APP|PAFAH1B1|NRXN1|PTPRQ
regulation of postsynaptic membrane potential	Gene Ontology	GO:0060078	3	22	0.00466436	GABRG3|GRIK1|KCND2
ionotropic glutamate receptor signaling pathway	Gene Ontology	GO:0035235	3	22	0.00466436	GRIK1|APP|GRID2
negative regulation of transcription, DNA-templated	Gene Ontology	GO:0045892	10	265	0.00483263	FOXP1|RPS6KA5|TRERF1|SUV39H2|SMAD2|RUNX2|KAT6B|SOX6|BTAF1|SOX5
chromatin	Gene Ontology	GO:0000785	5	75	0.00483994	NEDD4|SUV39H2|STAG1|FANK1|RB1
protein exit from endoplasmic reticulum	Gene Ontology	GO:0032527	2	6	0.00494269	TECPR2|SEC13
progesterone receptor signaling pathway	Gene Ontology	GO:0050847	2	6	0.00494269	NEDD4|UBR5
regulation of postsynaptic density assembly	Gene Ontology	GO:0099151	2	6	0.00494269	NRXN1|GRID2
glomerular basement membrane development	Gene Ontology	GO:0032836	2	6	0.00494269	COL4A4|COL4A3
mitotic spindle pole	Gene Ontology	GO:0097431	3	23	0.0052199	NIN|EML1|GPSM2
basal plasma membrane	Gene Ontology	GO:0009925	3	23	0.0052199	ITGA9|MYO1A|ERBB4
regulation of apoptotic process	Gene Ontology	GO:0042981	5	77	0.00537341	DIP2A|TRAF3|TNFAIP8L3|IKZF3|FANK1
nuclear membrane	Gene Ontology	GO:0031965	7	147	0.00540833	BRAP|NRXN1|EPC1|GTF3C3|SYNE2|PAFAH1B1|RANBP2
cell-cell junction assembly	Gene Ontology	GO:0007043	3	24	0.00581355	CDH9|CDH10|HEG1
protein K48-linked ubiquitination	Gene Ontology	GO:0070936	4	49	0.00594392	RFFL|RNF216|UBE2G1|UBR5
cytoplasm	Gene Ontology	GO:0005737	56	2867	0.00617936	CDH13|AGL|TNFAIP8L3|FHIT|USH2A|HDAC9|DOCK8|FCHO2|SMAD2|CARS2|TDRD3|MAPK10|EPS15|KYNU|NUSAP1|DPYD|TUBA1C|PTGFR|ITSN2|NEDD4|MAPKAP1|PRKCA|CLIP1|CAMK2D|CCND3|PPP1R9A|NLK|TAOK3|TECPR2|KLHL10|TRAF3|MACC1|ARIH1|CFAP299|WNK2|RFFL|PCDH15|BOLL|UBA2|MYO1A|SND1|KLHL1|ZNF804A|RPS6KA5|PARD3|TBCK|TNFAIP8|SOS1|ARNT|SNRK|ALB|RUNX2|STK33|UBC|RNF217|STXBP5L
leading edge membrane	Gene Ontology	GO:0031256	2	7	0.00629764	AMPH|DOCK8
pericardium morphogenesis	Gene Ontology	GO:0003344	2	7	0.00629764	BMP5|SOS1
centriolar subdistal appendage	Gene Ontology	GO:0120103	2	7	0.00629764	NIN|CEP170
Golgi lumen	Gene Ontology	GO:0005796	2	7	0.00629764	CSN1S1|CSN3
Ran GTPase binding	Gene Ontology	GO:0008536	3	25	0.00644599	IPO7|RANBP17|RANBP2
regulation of presynapse assembly	Gene Ontology	GO:1905606	3	25	0.00644599	APP|GPC6|NRXN1
transmitter-gated ion channel activity involved in regulation of postsynaptic membrane potential	Gene Ontology	GO:1904315	3	25	0.00644599	GABRG3|GRIK1|GRID2
heart morphogenesis	Gene Ontology	GO:0003007	3	25	0.00644599	PTCH1|COL4A3BP|FAT4
GTPase activator activity	Gene Ontology	GO:0005096	8	194	0.00686612	TBCK|DOCK4|ARHGAP32|ARHGAP26|TBC1D12|PREX2|STXBP5L|ADGRB3
neuron projection development	Gene Ontology	GO:0031175	5	82	0.00688657	PPP1R9A|CNTN1|NEDD4|RB1|NLGN1
establishment of protein localization	Gene Ontology	GO:0045184	3	26	0.00711783	MCC|USH2A|NLGN1
catenin complex	Gene Ontology	GO:0016342	3	26	0.00711783	CDH9|CDH10|CDH13
negative regulation of proteasomal ubiquitin-dependent protein catabolic process	Gene Ontology	GO:0032435	3	26	0.00711783	RYBP|WAC|FHIT
transcription coregulator activity	Gene Ontology	GO:0003712	5	83	0.00722149	MED13L|RYBP|MED6|BTAF1|RALY
positive regulation of canonical Wnt signaling pathway	Gene Ontology	GO:0090263	5	84	0.00756761	WNK2|RECK|USP34|GPC5|UBR5
positive regulation of neuron projection development	Gene Ontology	GO:0010976	4	53	0.00768417	NEGR1|TOX|CNTN1|ZNF804A
histone methyltransferase activity (H3-K9 specific)	Gene Ontology	GO:0046974	2	8	0.00780123	SUV39H2|SETD5
positive regulation of mitotic metaphase/anaphase transition	Gene Ontology	GO:0045842	2	8	0.00780123	NSMCE2|RB1
histone methyltransferase activity (H3-K36 specific)	Gene Ontology	GO:0046975	2	8	0.00780123	SETD2|SETD5
aryl hydrocarbon receptor binding	Gene Ontology	GO:0017162	2	8	0.00780123	NCOA1|ARNT
synaptic vesicle endocytosis	Gene Ontology	GO:0048488	3	27	0.00782963	AMPH|FCHO2|NLGN1
protein phosphorylation	Gene Ontology	GO:0006468	9	245	0.00860887	TBCK|WNK2|SNRK|PRKCA|STK33|MAP3K2|CAMK2D|TRPM6|APP
learning	Gene Ontology	GO:0007612	3	29	0.00937517	ELAVL4|SORCS3|SLC24A2
regulation of ventricular cardiac muscle cell action potential	Gene Ontology	GO:0098911	2	9	0.00944914	RYR2|CTNNA3
regulation of protein secretion	Gene Ontology	GO:0050708	2	9	0.00944914	STXBP5L|DNAJC1
positive regulation of protein sumoylation	Gene Ontology	GO:0033235	2	9	0.00944914	UBA2|ARNT
centriole-centriole cohesion	Gene Ontology	GO:0010457	2	9	0.00944914	NIN|CNTLN
histone H3-K9 methylation	Gene Ontology	GO:0051567	2	9	0.00944914	SUV39H2|SETD5
negative regulation of gene expression, epigenetic	Gene Ontology	GO:0045814	2	9	0.00944914	MORC2|EPC1
histone H4 acetylation	Gene Ontology	GO:0043967	3	30	0.0102098	KAT6B|NCOA1|EPC1
neuron apoptotic process	Gene Ontology	GO:0051402	3	30	0.0102098	APP|OXR1|RB1
heterophilic cell-cell adhesion via plasma membrane cell adhesion molecules	Gene Ontology	GO:0007157	3	30	0.0102098	NLGN1|GRID2|FAT4
embryonic cranial skeleton morphogenesis	Gene Ontology	GO:0048701	3	30	0.0102098	RUNX2|SETD2|SMAD2
MAPK cascade	Gene Ontology	GO:0000165	4	58	0.0102911	NLK|BRAP|MAPK10|TAOK3
transcription regulator complex	Gene Ontology	GO:0005667	7	168	0.0105793	TRERF1|ARNT|HDAC9|SMAD2|RUNX2|RB1|EYA3
ubiquitin protein ligase activity	Gene Ontology	GO:0061630	8	211	0.0108788	BRAP|ARIH1|RFFL|NEDD4|CBL|RNF217|FANCL|SHPRH
SH2 domain binding	Gene Ontology	GO:0042169	3	31	0.0110862	SQSTM1|NLK|KHDRBS2
embryonic forelimb morphogenesis	Gene Ontology	GO:0035115	3	31	0.0110862	RUNX2|RPGRIP1L|RECK
positive regulation of macrophage differentiation	Gene Ontology	GO:0045651	2	10	0.0112372	PRKCA|RB1
dopamine receptor signaling pathway	Gene Ontology	GO:0007212	2	10	0.0112372	CALY|GNAI3
positive regulation of embryonic development	Gene Ontology	GO:0040019	2	10	0.0112372	NR2C2|PAFAH1B1
mammary gland epithelial cell differentiation	Gene Ontology	GO:0060644	2	10	0.0112372	PTCH1|ERBB4
keratinocyte proliferation	Gene Ontology	GO:0043616	2	10	0.0112372	CDH13|PTCH1
neuron remodeling	Gene Ontology	GO:0016322	2	10	0.0112372	APP|ADGRB3
prepulse inhibition	Gene Ontology	GO:0060134	2	10	0.0112372	NRXN1|GRID2
multicellular organism development	Gene Ontology	GO:0007275	7	172	0.0118716	CDH10|ERBB4|EPHA5|CDH9|EBF1|EYA4|EYA3
chromatin remodeling	Gene Ontology	GO:0006338	4	62	0.0127445	MORC2|RERE|SUV39H2|SCMH1
P-body	Gene Ontology	GO:0000932	4	62	0.0127445	SQSTM1|CNOT1|TNRC6B|TNRC6A
ephrin receptor signaling pathway	Gene Ontology	GO:0048013	3	33	0.0129658	ANKS1B|EPHA6|EPHA5
smooth endoplasmic reticulum	Gene Ontology	GO:0005790	2	11	0.0131612	APP|RYR2
inner dynein arm assembly	Gene Ontology	GO:0036159	2	11	0.0131612	CCDC39|DNAH7
positive regulation of T cell migration	Gene Ontology	GO:2000406	2	11	0.0131612	APP|DOCK8
neurexin family protein binding	Gene Ontology	GO:0042043	2	11	0.0131612	CPE|NLGN1
positive regulation of long-term synaptic potentiation	Gene Ontology	GO:1900273	2	11	0.0131612	SQSTM1|APP
transcription regulatory region sequence-specific DNA binding	Gene Ontology	GO:0000976	5	97	0.0131666	GABPB1|FOXP1|SOX6|SUV39H2|SOX5
post-embryonic development	Gene Ontology	GO:0009791	4	63	0.0134111	SOX6|HEG1|SMAD2|IREB2
hematopoietic progenitor cell differentiation	Gene Ontology	GO:0002244	4	63	0.0134111	WDR78|EML1|TNFRSF13B|PTPRQ
clathrin-coated pit	Gene Ontology	GO:0005905	3	34	0.0139694	APP|ITSN2|FCHO2
ubiquitin ligase complex	Gene Ontology	GO:0000151	4	64	0.0140995	RNF217|BRAP|NEDD4|ARIH1
intracellular signal transduction	Gene Ontology	GO:0035556	9	267	0.0142179	SOCS7|RPS6KA5|WNK2|SNRK|SMAD2|PRKCA|MAPK10|UNC13C|NLK
actin filament organization	Gene Ontology	GO:0007015	5	99	0.0142226	PPP1R9A|SORBS2|TMOD1|MYO1A|PCDH15
adherens junction	Gene Ontology	GO:0005912	5	100	0.0147713	CDH9|CDH10|EPHA5|PARD3|CTNNA3
protein binding	Gene Ontology	GO:0005515	8	224	0.014956	ARNT|PRKCA|ALB|TUBA1C|CSN3|RPGRIP1L|PAFAH1B1|IKZF3
startle response	Gene Ontology	GO:0001964	2	12	0.0152173	CSMD1|PCDH15
miRNA mediated inhibition of translation	Gene Ontology	GO:0035278	2	12	0.0152173	TNRC6B|TNRC6A
Ras guanyl-nucleotide exchange factor activity	Gene Ontology	GO:0005088	2	12	0.0152173	RASGRF2|SOS1
positive regulation of excitatory postsynaptic potential	Gene Ontology	GO:2000463	2	12	0.0152173	NRXN1|NLGN1
detection of mechanical stimulus involved in sensory perception of sound	Gene Ontology	GO:0050910	2	12	0.0152173	PTPRQ|PCDH15
nuclear body	Gene Ontology	GO:0016604	8	226	0.01567	ARIH1|ARNT|CCND3|EPC1|CORIN|DCAF7|FANCL|NCAM2
sensory perception of sound	Gene Ontology	GO:0007605	5	102	0.0159108	PGAP1|EYA4|USH2A|MYO1A|LHFPL3
centriole	Gene Ontology	GO:0005814	5	102	0.0159108	MPHOSPH9|CCDC92|NIN|CNTLN|CEP170
negative regulation of transcription by RNA polymerase II	Gene Ontology	GO:0000122	16	625	0.0159874	SQSTM1|FOXP1|NFIB|HDAC9|CCND3|SUV39H2|RB1|EPC1|NR2C2|AEBP2|RYBP|CNOT1|PTCH1|SOX6|HMG20A|PROX2
anatomical structure development	Gene Ontology	GO:0048856	3	36	0.0161058	NR2C2|HNF4G|EYA3
histone deacetylase complex	Gene Ontology	GO:0000118	3	36	0.0161058	HDAC9|RERE|TRERF1
scaffold protein binding	Gene Ontology	GO:0097110	3	37	0.0172389	PRKCA|NLGN1|GRID2
mitochondrial matrix	Gene Ontology	GO:0005759	6	144	0.017389	TEFM|PPTC7|CARS2|GADD45GIP1|BDH1|METTL15
cell division	Gene Ontology	GO:0051301	6	144	0.017389	MCMBP|CCND3|RB1|NSMCE2|PAFAH1B1|GNAI3
ionotropic glutamate receptor binding	Gene Ontology	GO:0035255	2	13	0.0174013	SQSTM1|NEDD4
sister chromatid cohesion	Gene Ontology	GO:0007062	2	13	0.0174013	STAG1|MCMBP
positive regulation of cardiac muscle hypertrophy	Gene Ontology	GO:0010613	2	13	0.0174013	PRKCA|CAMK2D
oxygen binding	Gene Ontology	GO:0019825	2	13	0.0174013	ADGB|ALB
layer formation in cerebral cortex	Gene Ontology	GO:0021819	2	13	0.0174013	SOCS7|PAFAH1B1
parallel fiber to Purkinje cell synapse	Gene Ontology	GO:0098688	2	13	0.0174013	UNC13C|GRID2
centrosome	Gene Ontology	GO:0005813	11	375	0.0179738	NIN|CNTLN|CEP170|PAFAH1B1|HNF4G|CCDC92|CLIP1|RPGRIP1L|GPSM2|GNAI3|EYA3
microtubule binding	Gene Ontology	GO:0008017	7	188	0.0181915	NUSAP1|CCSER2|KIF27|EML1|EML4|NAV3|PAFAH1B1
presynaptic membrane	Gene Ontology	GO:0042734	3	38	0.0184154	ITSN2|RIMS1|NRXN1
fibrillar center	Gene Ontology	GO:0001650	5	108	0.0196765	MLLT1|ARHGAP32|FHIT|TRERF1|DCLRE1A
cilium	Gene Ontology	GO:0005929	5	108	0.0196765	PDE1C|KIF27|PTCH1|FANK1|CBL
toll-like receptor signaling pathway	Gene Ontology	GO:0002224	2	14	0.0197095	TRAF3|CHADL
MAP kinase activity	Gene Ontology	GO:0004707	2	14	0.0197095	NLK|MAPK10
negative regulation of epithelial cell migration	Gene Ontology	GO:0010633	2	14	0.0197095	SEMA3A|MCC
acrosome assembly	Gene Ontology	GO:0001675	2	14	0.0197095	PAFAH1B1|ZPBP
response to progesterone	Gene Ontology	GO:0032570	2	14	0.0197095	CSN1S1|CSN3
RISC complex	Gene Ontology	GO:0016442	2	14	0.0197095	TNRC6A|SND1
G-protein beta/gamma-subunit complex binding	Gene Ontology	GO:0031683	2	14	0.0197095	GNAI3|GNAZ
positive regulation of transcription by RNA polymerase II	Gene Ontology	GO:0045944	20	872	0.0219328	NFIB|BMP5|NCOA1|MACC1|RPS6KA5|ZBTB7C|ARNT|APP|CDH13|SMAD2|EPC1|NR2C2|FOXP1|RB1|KAT6B|GABPB1|SOX6|HNF4G|PROX2|SOX5
blood vessel morphogenesis	Gene Ontology	GO:0048514	2	15	0.0221381	NEDD4|SOS1
sarcoplasmic reticulum membrane	Gene Ontology	GO:0033017	2	15	0.0221381	CAMK2D|RYR2
calcium-mediated signaling using intracellular calcium source	Gene Ontology	GO:0035584	2	15	0.0221381	PTGFR|RYR2
dynein complex binding	Gene Ontology	GO:0070840	2	15	0.0221381	PAFAH1B1|GPSM2
pharyngeal system development	Gene Ontology	GO:0060037	2	15	0.0221381	BMP5|PTCH1
protein maturation	Gene Ontology	GO:0051604	2	15	0.0221381	DNAJB11|LMF1
somite development	Gene Ontology	GO:0061053	2	15	0.0221381	PTCH1|RAD51B
cochlea development	Gene Ontology	GO:0090102	2	15	0.0221381	RPGRIP1L|PAFAH1B1
regulation of dendrite morphogenesis	Gene Ontology	GO:0048814	2	15	0.0221381	NEDD4|ADGRB3
ubiquitin-dependent protein catabolic process	Gene Ontology	GO:0006511	7	197	0.0226333	ARIH1|FBXL5|NEDD4|CBL|UBE2G1|RNF217|USP34
protein autophosphorylation	Gene Ontology	GO:0046777	5	113	0.0232272	WNK2|NLK|STK33|ERBB4|TAOK3
voltage-gated sodium channel activity	Gene Ontology	GO:0005248	2	16	0.0246833	HCN1|CACNA1B
microtubule plus-end binding	Gene Ontology	GO:0051010	2	16	0.0246833	CLIP1|PAFAH1B1
B cell homeostasis	Gene Ontology	GO:0001782	2	16	0.0246833	TNFRSF13B|SOS1
neurotransmitter secretion	Gene Ontology	GO:0007269	2	16	0.0246833	CACNA1B|NRXN1
neuroblast proliferation	Gene Ontology	GO:0007405	2	16	0.0246833	EML1|PAFAH1B1
protein self-association	Gene Ontology	GO:0043621	3	43	0.0249517	RYR2|FOXP1|GPSM2
negative regulation of epithelial cell proliferation	Gene Ontology	GO:0050680	3	43	0.0249517	PTCH1|MCC|RB1
endosomal transport	Gene Ontology	GO:0016197	3	43	0.0249517	EPS15|ITSN2|CALY
endoplasmic reticulum	Gene Ontology	GO:0005783	15	607	0.0252198	COL4A3BP|RASGRF2|AGMO|CPEB4|ALB|DNAJC1|PTGIS|PRKCA|P4HA1|COL4A3|NRXN1|TECRL|BRINP3|CDKAL1|TMEM117
regulation of phosphatidylinositol 3-kinase activity	Gene Ontology	GO:0043551	2	17	0.0273416	SOCS7|PIK3R3
cerebellum development	Gene Ontology	GO:0021549	2	17	0.0273416	RPGRIP1L|CNTN1
negative regulation of JNK cascade	Gene Ontology	GO:0046329	2	17	0.0273416	PAFAH1B1|TAOK3
neuronal action potential	Gene Ontology	GO:0019228	2	17	0.0273416	CACNA1B|KCND2
multicellular organism growth	Gene Ontology	GO:0035264	4	80	0.0282304	UNC79|HEG1|SOS1|PCDH15
synapse	Gene Ontology	GO:0045202	8	254	0.0284105	NLGN1|PPP2CA|ARID1B|GABRG3|GPC6|HRH1|PAFAH1B1|RIMS1
protein kinase binding	Gene Ontology	GO:0019901	9	305	0.0296473	TRAF3|CNTLN|TUBA1C|CDK13|CCND3|MAPKAP1|MAP3K2|NBEA|RFFL
K63-linked polyubiquitin modification-dependent protein binding	Gene Ontology	GO:0070530	2	18	0.0301094	SQSTM1|ZRANB3
dendritic shaft	Gene Ontology	GO:0043198	2	18	0.0301094	APP|ZNF804A
ligand-gated ion channel activity	Gene Ontology	GO:0015276	2	18	0.0301094	GRIK1|GRID2
protein localization	Gene Ontology	GO:0008104	3	47	0.0309646	NBEA|PARD3|NIN
endoplasmic reticulum lumen	Gene Ontology	GO:0005788	3	48	0.0325761	DNAJB11|P4HA1|TXNDC16
sodium ion transmembrane transport	Gene Ontology	GO:0035725	4	84	0.0327192	HCN1|ANO6|SLC24A2|CACNA1B
protein serine/threonine kinase activity	Gene Ontology	GO:0004674	7	214	0.0329631	RPS6KA5|WNK2|SNRK|PRKCA|STK33|TRPM6|TAOK3
adherens junction organization	Gene Ontology	GO:0034332	2	19	0.0329832	CDH9|CDH10
metallocarboxypeptidase activity	Gene Ontology	GO:0004181	2	19	0.0329832	AGTPBP1|AGBL1
digestive tract development	Gene Ontology	GO:0048565	2	19	0.0329832	RB1|FAT4
cell cortex	Gene Ontology	GO:0005938	4	86	0.035111	NEDD4|ARHGAP32|PARD3|PAFAH1B1
presynapse	Gene Ontology	GO:0098793	4	86	0.035111	CACNA1B|ITSN2|FCHO2|NLGN1
GABA-ergic synapse	Gene Ontology	GO:0098982	3	50	0.0359277	KCND2|ERBB4|NRXN1
synaptic transmission, glutamatergic	Gene Ontology	GO:0035249	2	20	0.0359596	GRIK1|GRID2
mitochondrion organization	Gene Ontology	GO:0007005	3	51	0.0376674	SQSTM1|GABPB1|AGTPBP1
positive regulation of GTPase activity	Gene Ontology	GO:0043547	7	222	0.0387627	DOCK8|PREX2|DOCK4|ARHGAP32|ARHGAP26|STXBP5L|ADGRB3
calcium ion transmembrane transport	Gene Ontology	GO:0070588	4	89	0.0388841	LRRIQ1|ANO6|SLC24A2|CACNA1B
epidermal growth factor receptor binding	Gene Ontology	GO:0005154	2	21	0.0390353	ATXN2|ERBB4
positive regulation of macroautophagy	Gene Ontology	GO:0016239	2	21	0.0390353	WAC|GNAI3
cilium movement	Gene Ontology	GO:0003341	2	21	0.0390353	CCDC39|DNAH7
anchored component of plasma membrane	Gene Ontology	GO:0046658	2	21	0.0390353	GPC5|GPC6
lactation	Gene Ontology	GO:0007595	2	21	0.0390353	ERBB4|CSN3
in utero embryonic development	Gene Ontology	GO:0001701	6	177	0.0404663	COL4A3BP|HEG1|SMAD2|RPGRIP1L|PTCH1|SOX6
SCF ubiquitin ligase complex	Gene Ontology	GO:0019005	3	53	0.0412738	FBXW4|FBXL5|ARIH1
cell surface	Gene Ontology	GO:0009986	9	325	0.0412947	KCNH5|NLGN1|DIP2A|APP|NRXN1|CORIN|GPC5|GPC6|FCRL5
nuclear envelope	Gene Ontology	GO:0005635	4	91	0.0415232	CLIP1|FANCL|PAFAH1B1|RANBP2
ephrin receptor binding	Gene Ontology	GO:0046875	2	22	0.042207	ANKS1B|CBL
oxidoreductase activity, acting on the CH-OH group of donors, NAD or NADP as acceptor	Gene Ontology	GO:0016616	2	22	0.042207	CRYL1|HIBADH
presynaptic active zone	Gene Ontology	GO:0048786	2	22	0.042207	APP|PPFIA2
positive regulation of nucleic acid-templated transcription	Gene Ontology	GO:1903508	3	54	0.0431399	RERE|TDRD3|SUPT3H
lung development	Gene Ontology	GO:0030324	3	54	0.0431399	CCDC39|HEG1|SMAD2
negative regulation of cell population proliferation	Gene Ontology	GO:0008285	7	228	0.0435257	BMP5|ERBB4|ZBTB7C|WNK2|APP|CDH13|AGTPBP1
positive regulation of phosphatidylinositol 3-kinase signaling	Gene Ontology	GO:0014068	3	55	0.0450476	NEDD4|ERBB4|CBL
estrogen receptor binding	Gene Ontology	GO:0030331	2	23	0.0454716	CNOT1|NCOA1
DNA-dependent ATPase activity	Gene Ontology	GO:0008094	2	23	0.0454716	BTAF1|ZRANB3
negative regulation of cell adhesion	Gene Ontology	GO:0007162	2	23	0.0454716	DSCAM|CDH13
embryonic pattern specification	Gene Ontology	GO:0009880	2	23	0.0454716	PGAP1|ERBB4
cation channel activity	Gene Ontology	GO:0005261	2	23	0.0454716	TRPM6|CACNA1B
caveola	Gene Ontology	GO:0005901	3	56	0.0469965	CDH13|PTCH1|PTGIS
cell surface receptor signaling pathway	Gene Ontology	GO:0007166	4	95	0.0470984	ADGRL3|FCRL5|CBL|ADGRB3
chromosome, centromeric region	Gene Ontology	GO:0000775	2	24	0.0488259	PPP2CA|SUV39H2
disordered domain specific binding	Gene Ontology	GO:0097718	2	24	0.0488259	RB1|SMAD2
nucleic acid binding	Gene Ontology	GO:0003676	7	235	0.0495414	BRAP|TEFM|ZNF583|EXD3|TNRC6B|TNRC6A|ZNF667

## Sheet: Table S10
Table S10. KEGG and GO terms of Qaidam cattle compared to Xizang cattle.
Term	Database	ID	Input number	Background number	P-Value	Input
Axon guidance	KEGG PATHWAY	bta04360	15	180	5.47736e-06	SEMA3A|FZD3|SEMA3E|CAMK2D|EPHA3|EPHA5|ROBO2|NRAS|ROBO1|TRPC1|BMPR2|SRGAP1|EPHA6|PAK5|PAK1
ErbB signaling pathway	KEGG PATHWAY	bta04012	9	85	7.74906e-05	ERBB4|SOS1|CAMK2D|NRAS|PAK1|MAPK10|BTC|PAK5|EGF
Focal adhesion	KEGG PATHWAY	bta04510	13	198	0.000219565	ITGA9|LAMA2|PDGFD|SOS1|VAV1|VEGFA|EGF|PTEN|COL4A4|MAPK10|PAK5|PAK1|BCL2
EGFR tyrosine kinase inhibitor resistance	KEGG PATHWAY	bta01521	8	80	0.000276091	PDGFD|SOS1|NRAS|PTEN|JAK2|VEGFA|EGF|BCL2
Phospholipase D signaling pathway	KEGG PATHWAY	bta04072	11	152	0.000304274	PDGFD|SOS1|ADCY2|NRAS|GRM8|DNM3|DGKB|GRM5|GRM7|EGF|GRM3
Ras signaling pathway	KEGG PATHWAY	bta04014	14	242	0.0004317	PDGFD|SOS1|TBK1|RGL1|NRAS|EGF|VEGFA|GRIN1|MAPK10|RASGRF2|PAK5|KSR2|RASAL2|PAK1
Glutamatergic synapse	KEGG PATHWAY	bta04724	9	113	0.000556522	ADCY2|GRIK1|GRIK2|TRPC1|GRM8|GRM5|GRIN1|GRM7|GRM3
Mucin type O-glycan biosynthesis	KEGG PATHWAY	bta00512	5	31	0.000566337	GALNT16|GALNT17|C1GALT1|GALNTL6|GALNT13
Endometrial cancer	KEGG PATHWAY	bta05213	6	59	0.00147314	SOS1|NRAS|PTEN|EGF|CTNNA2|CTNNA3
Cell adhesion molecules (CAMs)	KEGG PATHWAY	bta04514	10	159	0.00154389	ITGA9|JAM2|NLGN1|ALCAM|NRXN1|NEGR1|GLG1|CNTNAP2|PTPRC|NCAM2
T cell receptor signaling pathway	KEGG PATHWAY	bta04660	8	107	0.00162831	DLG1|SOS1|VAV1|NRAS|MAPK10|PTPRC|PAK5|PAK1
Glycosaminoglycan biosynthesis - heparan sulfate / heparin	KEGG PATHWAY	bta00534	4	24	0.00184515	GLCE|HS3ST5|EXT2|HS6ST3
Cholinergic synapse	KEGG PATHWAY	bta04725	8	114	0.00236319	ADCY2|CAMK2D|CACNA1B|KCNQ5|NRAS|CAMK4|JAK2|BCL2
Gap junction	KEGG PATHWAY	bta04540	7	90	0.00255292	PDGFD|SOS1|ADCY2|NRAS|GUCY1A2|GRM5|EGF
Pathways in cancer	KEGG PATHWAY	bta05200	21	539	0.00270126	GLI3|LAMA2|BRCA2|VEGFA|SOS1|ADCY2|FZD3|MECOM|LRP6|NRAS|ALK|PTEN|NCOA1|MAPK10|BCL2|CAMK2D|JAK2|COL4A4|EGF|CTNNA2|CTNNA3
Neurotrophin signaling pathway	KEGG PATHWAY	bta04722	8	122	0.00349686	SOS1|CAMK2D|NRAS|CAMK4|NTRK3|MAPK10|BCL2|YWHAE
Hippo signaling pathway	KEGG PATHWAY	bta04390	9	151	0.00365789	DLG1|BMP5|FZD3|SAV1|DLG2|BMPR2|YWHAE|CTNNA2|CTNNA3
Choline metabolism in cancer	KEGG PATHWAY	bta05231	7	100	0.00440969	SLC44A1|PDGFD|SOS1|NRAS|MAPK10|DGKB|EGF
Glioma	KEGG PATHWAY	bta05214	6	77	0.00505849	SOS1|CAMK2D|NRAS|CAMK4|PTEN|EGF
Purine metabolism	KEGG PATHWAY	bta00230	8	135	0.0061872	FHIT|ADCY2|AMPD1|PDE3A|PDE7B|GUCY1A2|PDE11A|ADK
Proteoglycans in cancer	KEGG PATHWAY	bta05205	10	202	0.00769593	FZD3|ERBB4|SOS1|VAV1|NRAS|CAMK2D|ANK3|VEGFA|HPSE2|PAK1
Insulin secretion	KEGG PATHWAY	bta04911	6	85	0.00787307	ADCY2|CAMK2D|RYR2|KCNMA1|KCNU1|RIMS2
PI3K-Akt signaling pathway	KEGG PATHWAY	bta04151	15	373	0.00792515	ITGA9|LAMA2|PDGFD|ERBB4|SOS1|PRLR|NRAS|PTEN|COL4A4|JAK2|MAGI2|VEGFA|BCL2|EGF|YWHAE
Breast cancer	KEGG PATHWAY	bta05224	8	150	0.0109779	FZD3|LRP6|SOS1|NCOA1|NRAS|PTEN|BRCA2|EGF
Morphine addiction	KEGG PATHWAY	bta05032	6	92	0.0111359	ADCY2|GABRG3|CACNA1B|PDE3A|PDE7B|PDE11A
Mitophagy - animal	KEGG PATHWAY	bta04137	5	66	0.0113777	NRAS|MAPK10|RHOT1|TBK1|USP15
Non-small cell lung cancer	KEGG PATHWAY	bta05223	5	67	0.0120407	ALK|NRAS|FHIT|SOS1|EGF
Gastric cancer	KEGG PATHWAY	bta05226	8	153	0.0121963	FZD3|LRP6|SOS1|NRAS|BCL2|EGF|CTNNA2|CTNNA3
Prostate cancer	KEGG PATHWAY	bta05215	6	95	0.0127904	PDGFD|SOS1|NRAS|PTEN|EGF|BCL2
Long-term potentiation	KEGG PATHWAY	bta04720	5	69	0.0134445	CAMK2D|GRM5|GRIN1|NRAS|CAMK4
Neuroactive ligand-receptor interaction	KEGG PATHWAY	bta04080	14	363	0.0139347	PDYN|CALCRL|PRLR|GRIK1|GRIK2|GRID2|DRD3|GABRG3|GRM8|GRM5|GRIN1|GRM7|RXFP1|GRM3
MAPK signaling pathway	KEGG PATHWAY	bta04010	12	292	0.0142178	PDGFD|RASGRF2|SOS1|MECOM|CACNA1B|NRAS|EGF|MAPK10|VEGFA|ERBB4|PAK1|TAOK3
Metabolic pathways	KEGG PATHWAY	bta01100	41	1468	0.0144747	AGPS|FHIT|TUSC3|AMPD1|MGLL|P4HA1|ME1|PDE11A|HPSE2|KYNU|DPYD|ACSM3|PDE3A|INPP4B|PDE7B|C1GALT1|GUCY1A2|FIG4|NMNAT2|GBA3|GALNT16|GALNTL6|EXT2|CRYL1|SCP2|DGKB|PIK3C2G|MGAT5|GLCE|ST6GALNAC3|ADK|CSGALNACT1|AGL|GALNT17|HACD2|GALNT13|ADCY2|SUCLA2|PTEN|SI|MGAT4C
Renal cell carcinoma	KEGG PATHWAY	bta05211	5	71	0.0149545	PAK5|VEGFA|NRAS|PAK1|SOS1
cAMP signaling pathway	KEGG PATHWAY	bta04024	10	228	0.0163052	ADCY2|VAV1|RYR2|PDE3A|CAMK4|GLI3|MAPK10|CAMK2D|GRIN1|PAK1
Relaxin signaling pathway	KEGG PATHWAY	bta04926	7	132	0.0172789	ADCY2|SOS1|RXFP1|NRAS|COL4A4|MAPK10|VEGFA
Bacterial invasion of epithelial cells	KEGG PATHWAY	bta05100	5	74	0.0174256	CLTC|ARHGEF26|CTNNA2|DNM3|CTNNA3
AGE-RAGE signaling pathway in diabetic complications	KEGG PATHWAY	bta04933	6	103	0.0180298	NRAS|COL4A4|VEGFA|MAPK10|JAK2|BCL2
Arrhythmogenic right ventricular cardiomyopathy (ARVC)	KEGG PATHWAY	bta05412	5	76	0.0192148	ITGA9|LAMA2|RYR2|CTNNA2|CTNNA3
MicroRNAs in cancer	KEGG PATHWAY	bta05206	11	270	0.0194598	TP63|MMP16|FZD3|SOS1|ZFPM2|ATM|NRAS|PTEN|BMPR2|VEGFA|BCL2
Human papillomavirus infection	KEGG PATHWAY	bta05165	13	345	0.0204885	DLG1|ITGA9|LAMA2|FZD3|SOS1|TBK1|ATM|NRAS|PTEN|COL4A4|VEGFA|DLG2|EGF
Calcium signaling pathway	KEGG PATHWAY	bta04020	9	203	0.0207619	CASQ1|ERBB4|ADCY2|CAMK2D|CACNA1B|RYR2|CAMK4|GRM5|GRIN1
Synaptic vesicle cycle	KEGG PATHWAY	bta04721	5	78	0.0211205	CACNA1B|UNC13C|CLTC|DNM3|RIMS1
Hippo signaling pathway - multiple species	KEGG PATHWAY	bta04392	3	29	0.022559	DCHS2|PAK1|SAV1
Prolactin signaling pathway	KEGG PATHWAY	bta04917	5	83	0.0264108	PRLR|NRAS|JAK2|MAPK10|SOS1
Starch and sucrose metabolism	KEGG PATHWAY	bta00500	3	32	0.0285547	AGL|SI|GBA3
Rap1 signaling pathway	KEGG PATHWAY	bta04015	9	216	0.0290015	PDGFD|ADCY2|VAV1|NRAS|DOCK4|VEGFA|MAGI2|GRIN1|EGF
Oxytocin signaling pathway	KEGG PATHWAY	bta04921	7	152	0.0328763	ADCY2|CAMK2D|RYR2|NRAS|CAMK4|CAMKK2|GUCY1A2
Retrograde endocannabinoid signaling	KEGG PATHWAY	bta04723	7	152	0.0328763	ADCY2|GABRG3|CACNA1B|MGLL|MAPK10|GRM5|RIMS1
Colorectal cancer	KEGG PATHWAY	bta05210	5	89	0.0337879	NRAS|MAPK10|EGF|SOS1|BCL2
GnRH signaling pathway	KEGG PATHWAY	bta04912	5	93	0.0393499	CAMK2D|NRAS|MAPK10|SOS1|ADCY2
PD-L1 expression and PD-1 checkpoint pathway in cancer	KEGG PATHWAY	bta05235	5	93	0.0393499	JAK2|ALK|NRAS|EGF|PTEN
Small cell lung cancer	KEGG PATHWAY	bta05222	5	94	0.0408223	PTEN|LAMA2|COL4A4|FHIT|BCL2
Endocrine resistance	KEGG PATHWAY	bta01522	5	94	0.0408223	NRAS|MAPK10|SOS1|ADCY2|BCL2
Amphetamine addiction	KEGG PATHWAY	bta05031	4	67	0.0464027	CAMK2D|GRIN1|PDYN|CAMK4
Nicotine addiction	KEGG PATHWAY	bta05033	3	40	0.0482186	GABRG3|GRIN1|CACNA1B
FoxO signaling pathway	KEGG PATHWAY	bta04068	6	132	0.0487607	SOS1|ATM|NRAS|PTEN|MAPK10|EGF
glutamate receptor activity	Gene Ontology	GO:0008066	6	13	1.0134e-06	GRID2|GRIK1|GRIK2|GRM8|GRM5|GRM3
integral component of membrane	Gene Ontology	GO:0016021	112	3697	1.47755e-06	DNAH14|KLRB1|USH2A|TUSC3|AGMO|RGS6|JPH3|SLC30A9|TNRC6A|GLCE|NAALADL2|SLC39A11|NALCN|GPR180|INPP4B|NDC1|CDH9|KCNU1|SV2B|ENTPD7|FAM19A2|EXT2|TRIQK|CORIN|FAM69A|SLC15A5|SLC41A2|ADAM2|GLG1|ROBO2|RNF180|NRXN1|ADAM9|CSMD1|LSAMP|PKHD1|RNF217|OR5K4|SLC7A2|TMEM132E|TMEM132D|TMEM117|HEPHL1|PRLR|PPM1L|KCNMA1|LRRTM4|SYT10|ATP10A|NKAIN2|DCHS2|SLC14A2|KCNQ5|ASIC2|TMEM67|HACD2|ZDHHC6|ERMP1|BTC|HS6ST3|RNF122|CDH…
glutamatergic synapse	Gene Ontology	GO:0098978	17	215	2.55621e-06	DLG1|KCND2|ERBB4|LRRK2|GRID2|GRIK2|SORCS3|NRXN1|ADAM10|DGKB|NLGN1|DLG2|ADGRL3|GRIP1|MYO5A|SHISA9|GRM3
neuronal cell body	Gene Ontology	GO:0043025	14	156	5.10687e-06	SLC4A10|FZD3|LRP6|PDYN|STMN2|ALCAM|GRIK2|NRXN1|KCND2|KLHL1|DSCAM|MYO5A|BRINP3|CACNA1B
small GTPase mediated signal transduction	Gene Ontology	GO:0007264	10	76	5.54734e-06	DOCK8|RASGRF2|SOS1|VAV1|DOCK3|DOCK7|DOCK4|DOCK5|RGL1|SH2D3A
membrane	Gene Ontology	GO:0016020	26	482	6.02238e-06	VMP1|MGLL|PCSK7|DNM3|PDGFD|LHFPL3|SLC39A11|LGSN|EXOC6B|PDE3A|NBEA|JAK2|REEP1|ZNF106|LYST|RIMS2|OAS1Z|COL4A3BP|OSBPL9|PIK3C2G|OSBPL5|RERGL|RPH3A|VEGFA|MYO5A|BCL2
plasma membrane	Gene Ontology	GO:0005886	76	2339	9.97026e-06	VMP1|CNTN4|ANTXR2|OR5K4|MCC|FCHO2|DOCK4|SAV1|ADAM10|KCNMA1|ADAM12|TRPC1|NDC1|DNM3|STXBP6|PLIN4|DPEP1|NCAM2|FHIT|THSD7B|NCOA1|LGSN|CSDE1|HEPHL1|PRLR|ROBO1|CACNA1B|GRID2|NRAS|SYT10|CDK14|CPNE4|SKAP2|NBEA|ADGRF1|NTM|KSR2|TMEM117|NKAIN2|GRIN1|DCHS2|PDYN|CALCRL|ENPP6|ATP10A|CPPED1|LRRC7|NEGR1|SLC39A11|PIK3C2G|SLC6A16|DTNA|FZD3|DOCK5|CALD1|OPCML|CORIN|AMPH|SLC41A2|SLC10A7|SH3D19|ARID1B|GRIK2|UBE2B|RTKN…
locomotory behavior	Gene Ontology	GO:0007626	9	66	1.2587e-05	ELAVL4|CACNA1B|DRD3|MEIS1|NEGR1|FIG4|DSCAM|GRM5|PAK5
GTPase activator activity	Gene Ontology	GO:0005096	15	194	1.26256e-05	LARS|SMAP1|PREX2|LRRK2|DAB2IP|SRGAP1|EVI5|DOCK5|DOCK4|STXBP5L|RGS6|ARHGAP26|ARHGAP24|RASAL2|RALGAPA1
cytosol	Gene Ontology	GO:0005829	79	2482	1.33068e-05	TNKS|TNFAIP8L3|FHIT|SLC44A1|SKAP2|DOCK3|AMPD1|EPHA3|DOCK4|SAV1|SPIRE1|ZFYVE9|CCDC39|CPPED1|MAP7|WNK2|PLIN4|XRCC4|OAS1Z|CNOT1|NCOA1|CSDE1|DPYD|TDRD3|CDK13|COMMD1|RGS6|CDK14|ADK|PEA15|NBEA|MAPK6|GLI3|EVI5|CTNNBL1|TIPRL|KSR2|GBA3|LYST|VPS13C|AAGAB|BRCA2|COL4A3BP|PTEN|CRYL1|PGM5|KYNU|RNF111|GTF2IRD1|MLLT10|OSBPL9|HERC4|SEC24B|DENND1B|DOCK5|APLF|OSBPL5|LARS|PTRH2|ZNF106|PACRG|CNTLN|SH3D19|ARID1B|HNF4G…
positive regulation of GTPase activity	Gene Ontology	GO:0043547	16	222	1.4838e-05	LARS|SMAP1|DOCK8|PREX2|LRRK2|VAV1|SRGAP1|DOCK5|DOCK4|STXBP5L|RGS6|ARHGAP26|DENND1B|DAB2IP|RASAL2|RALGAPA1
ATP binding	Gene Ontology	GO:0005524	48	1275	1.63928e-05	DNAH14|DNAH10|ZRANB3|NLRP9|DNAH8|EPHA5|ATM|EPHA3|MAPK10|SMARCA5|ERBB4|TBK1|ALK|CDK13|CDKL1|CAMK4|CDK14|NTRK3|CAMK2D|NAV3|JAK2|EPHA6|NMNAT2|MAPK6|KSR2|SUCLA2|ENTPD7|RFC1|WNK2|ATP10A|KATNAL2|DGKB|OLA1|UBA2|TAOK3|LARS|TLK1|LRRK2|KIF27|UBE2B|DHX40|TOP1|CAMKK2|STK33|BMPR2|PAK5|MYO5A|PAK1
integral component of plasma membrane	Gene Ontology	GO:0005887	31	677	1.80645e-05	MMP16|GABRG3|TSPAN11|EPHA5|ADGRE3|KCNH8|TRPC1|DSCAM|TMPRSS11D|ERBB4|RXFP1|ALCAM|NTRK3|GRM8|GRM5|FCRL5|GRM3|KCNH5|SLCO3A1|JAM2|NLGN1|ADGRL3|TNFRSF13B|SEMA3A|PCDH9|SEMA3E|DRD3|SLC16A7|ADGRG7|BMPR2|KLRF2
nucleoplasm	Gene Ontology	GO:0005654	62	1867	3.86362e-05	TNFAIP8L3|IPO11|ZRANB3|SLC44A1|ZFPM2|EPHA6|SCP2|ATM|MGLL|DCAF8|GTF3C3|SMARCA5|ADAM12|OAS1Z|TNRC6A|SKAP2|SOX6|NAALADL2|CDKN2AIPNL|TP63|NCOA1|SPIRE1|TBK1|COMMD1|CDKL1|CAMK4|CDK14|XRCC4|PEA15|CTNNBL1|ZBTB37|TCF4|BRCA2|COL4A3BP|TFEC|TDRD3|EPHA3|TRAPPC12|CEP152|MLLT10|GTF2IRD1|KYNU|UBA2|MACROD2|NFIA|TRPS1|TLK1|LRRK2|CNTLN|SH3D19|VWA5A|HNF4G|MCC|TOP1|LRRC7|BMPR2|RFC1|PAK5|BCL2|PAK1|RNF111|ATXN1
Golgi apparatus	Gene Ontology	GO:0005794	29	639	3.90489e-05	TNKS|DOCK4|ADAM10|TNRC6A|DLG1|SLC39A11|VPS41|CDK13|NRAS|TRAPPC12|NMNAT2|GALNTL6|COL4A3BP|EXT2|TDRD3|COG7|OSBPL9|GLCE|USP32|CSDE1|GALNT16|LRP6|ZDHHC6|CAMSAP2|ALB|VTI1A|GKAP1|CDK5RAP2|MYO5A
homophilic cell adhesion via plasma membrane adhesion molecules	Gene Ontology	GO:0007156	10	98	4.17908e-05	PCDH9|CDH13|DCHS2|CDH10|ROBO1|CDH18|ROBO2|CDH9|CNTN4|PCDH15
chemical synaptic transmission	Gene Ontology	GO:0007268	10	102	5.7084e-05	SV2B|LRP6|PDYN|NLGN1|GABRG3|KCNMA1|DLG2|MYO5A|GRM7|GRIN1
extracellular matrix	Gene Ontology	GO:0031012	13	172	5.87809e-05	MMP16|ADAMTSL1|LINGO2|GLG1|WISP2|COL5A1|AMTN|LRRTM4|ADAMTS12|OTOGL|LRRC3B|HPSE2|GFOD2
cell adhesion	Gene Ontology	GO:0007155	14	198	6.08023e-05	PCDH9|ADAM2|ITGA9|WISP2|ALCAM|NTM|NRXN1|COL5A1|COL4A4|TINAG|NCAM2|ADAM32|OPCML|CTNNA2
axon	Gene Ontology	GO:0030424	13	173	6.21218e-05	SEMA3A|FZD3|PPFIA2|DNM3|ADGRL3|ALCAM|NTRK3|ADAM10|NCAM2|CNTN4|NMNAT2|CTNNA2|GRM3
calcium ion binding	Gene Ontology	GO:0005509	26	560	6.83067e-05	CDH10|CDH13|RYR2|ADGRE3|RHOT1|USP32|ACER3|MMRN1|FSTL5|CDH9|SYT10|DGKB|ANXA10|TLL1|RPH3A|ADGRL3|GLCE|NELL2|PCDH9|EDIL3|CAMKK2|PCDH15|MYO5A|EFCAB2|CACNA1B|UNC13C
postsynaptic membrane	Gene Ontology	GO:0045211	9	85	7.74906e-05	DLG2|KCND2|GRID2|GRIK1|GRIK2|KCNMA1|RPH3A|DNM3|SHISA9
cadherin binding	Gene Ontology	GO:0045296	7	48	7.98762e-05	CDH10|CDH13|PTPRT|CDH9|BMPR2|CTNNA2|CTNNA3
phosphatidylinositol-3-phosphate biosynthetic process	Gene Ontology	GO:0036092	4	10	0.00011139	FIG4|ATM|PIK3C2G|INPP4B
prepulse inhibition	Gene Ontology	GO:0060134	4	10	0.00011139	CTNNA2|DRD3|NRXN1|GRID2
metalloendopeptidase activity	Gene Ontology	GO:0004222	9	92	0.00013531	TLL1|MMP16|ADAMTSL1|ADAM2|ADAM9|ADAM10|ADAM12|ADAMTS12|ADAM32
signal transduction	Gene Ontology	GO:0007165	21	432	0.000185384	RASAL2|FAM19A2|ANK3|FAM19A1|GABRG3|SRGAP1|ARHGAP24|RTKN2|SAV1|WISP2|LRRC7|PDE7B|TIPRL|ARHGAP26|BTC|GKAP1|DTHD1|COL4A3BP|KSR2|RERGL|PDE11A
postsynaptic density	Gene Ontology	GO:0014069	10	124	0.000253757	EPB41L3|KCND2|GRIK2|LRRC7|ADAM10|DLG2|BMPR2|DNM3|SHISA9|GRM3
Rab GTPase binding	Gene Ontology	GO:0017137	9	103	0.000296221	DMXL2|VPS41|RIMS1|RPH3A|EVI5|DENND1B|MYO5A|STXBP5L|RIMS2
negative regulation of epithelial cell proliferation	Gene Ontology	GO:0050680	6	43	0.000322071	DLG1|IFT80|MCC|IFT74|DAB2IP|SAV1
learning	Gene Ontology	GO:0007612	5	29	0.00043128	ELAVL4|PAK5|SORCS3|JPH3|GRM5
basement membrane	Gene Ontology	GO:0005604	7	65	0.000439256	DLG1|ATRNL1|VWC2|COL4A4|AMTN|COL5A1|TINAG
modulation of chemical synaptic transmission	Gene Ontology	GO:0050804	6	47	0.000495933	NLGN1|GRIK1|GRIK2|GRID2|DGKB|CACNA1B
positive regulation of synapse assembly	Gene Ontology	GO:0051965	6	48	0.000549067	LINGO2|NLGN1|GRID2|NRXN1|NTRK3|ADGRL3
protein autophosphorylation	Gene Ontology	GO:0046777	9	113	0.000556522	ERBB4|LRRK2|ALK|WNK2|CAMK4|CAMKK2|STK33|PAK1|TAOK3
neuronal action potential	Gene Ontology	GO:0019228	4	17	0.000599195	GRIK2|KCND2|CACNA1B|KCNMA1
regulation of synaptic transmission, glutamatergic	Gene Ontology	GO:0051966	4	18	0.000721402	GRM5|GRM8|LRRK2|GRM3
ligand-gated ion channel activity	Gene Ontology	GO:0015276	4	18	0.000721402	GRIK1|GRIK2|GRIN1|GRID2
anchored component of membrane	Gene Ontology	GO:0031225	5	33	0.000730866	ENPP6|OPCML|NTM|DPEP1|CDH13
positive regulation of vascular associated smooth muscle cell migration	Gene Ontology	GO:1904754	3	7	0.000743465	DOCK7|DOCK4|DOCK5
pericardium morphogenesis	Gene Ontology	GO:0003344	3	7	0.000743465	BMP5|LRP6|SOS1
negative regulation of intracellular estrogen receptor signaling pathway	Gene Ontology	GO:0033147	3	7	0.000743465	TP63|CNOT9|CNOT1
adenylate cyclase-inhibiting G protein-coupled glutamate receptor signaling pathway	Gene Ontology	GO:0007196	3	7	0.000743465	GRM7|GRM8|GRM3
cytoplasm	Gene Ontology	GO:0005737	80	2867	0.000744054	CDH13|COMMD1|TNFAIP8L3|FHIT|USH2A|WWP1|HDAC9|ALB|USP15|SRGAP1|FCHO2|SAV1|ADAM10|KCNMA1|AGL|MAPK10|NDC1|DNM3|TBX5|WNK2|SKAP2|NTRK3|NELL2|CPPED1|OTUD7A|TP63|SLC39A11|LGSN|DPYD|LRRC7|STMN2|CAMK4|CDK14|BICC1|ZFPM2|CAMK2D|MAPK6|INPP4B|RNF111|RNF220|GRM5|KSR2|LYST|RALGAPA1|YWHAE|SPATS2|TBCCD1|UBA2|DOCK8|CFAP299|TDRD3|PCDH15|KYNU|KATNAL2|FZD3|PIK3C2G|DTNA|LMNTD1|ANXA10|UBR1|RNF217|OLA1|TAOK3|RNF122|SOS1…
negative regulation of cell migration	Gene Ontology	GO:0030336	7	74	0.000895604	ROBO1|ARPIN|SRGAP1|NAV3|TBX5|DPEP1|BCL2
cell surface	Gene Ontology	GO:0009986	16	325	0.000921466	KCNH5|ADAM10|ADAM2|ZPLD1|JAM2|ANTXR2|ROBO1|ROBO2|NRXN1|CORIN|NLGN1|BMPR2|GPC5|GPC6|LRP6|FCRL5
positive regulation of dendrite development	Gene Ontology	GO:1900006	3	8	0.00100785	BMP5|DAB2IP|ALK
adherens junction	Gene Ontology	GO:0005912	8	100	0.00108725	CDH10|ADAM10|PGM5|EPHA5|CDH9|BMPR2|CTNNA2|CTNNA3
calcium-dependent cell-cell adhesion via plasma membrane cell adhesion molecules	Gene Ontology	GO:0016339	4	21	0.00119249	CDH9|CDH10|CDH13|NLGN1
receptor complex	Gene Ontology	GO:0043235	10	155	0.00129048	ERBB4|CALCRL|PRLR|EPHA5|NLGN1|NTRK3|TRPC1|BMPR2|GRM7|FCRL5
MAPK cascade	Gene Ontology	GO:0000165	6	58	0.00135864	LRRK2|PPM1L|MAPK6|MAPK10|TAOK3|YWHAE
regulation of postsynaptic membrane potential	Gene Ontology	GO:0060078	4	22	0.0013883	GABRG3|GRM5|KCND2|GRIK1
negative regulation of microtubule depolymerization	Gene Ontology	GO:0007026	4	22	0.0013883	CAMSAP2|NAV3|C25H16orf45|STMN2
ionotropic glutamate receptor signaling pathway	Gene Ontology	GO:0035235	4	22	0.0013883	GRIK1|GRIK2|GRIN1|GRID2
negative regulation of cell adhesion	Gene Ontology	GO:0007162	4	23	0.00160546	ADAM10|DSCAM|CDH13|JAM2
synapse	Gene Ontology	GO:0045202	13	254	0.00195111	SLC4A10|LRP6|GPC6|NLGN1|GABRG3|ARID1B|RIMS1|DNM3|DTNA|PAK5|GRIN1|GRM7|SHISA9
transmitter-gated ion channel activity involved in regulation of postsynaptic membrane potential	Gene Ontology	GO:1904315	4	25	0.00210852	GABRG3|GRIK1|GRIK2|GRID2
adult behavior	Gene Ontology	GO:0030534	4	25	0.00210852	ADAM2|RNF180|NRXN1|ALK
G protein-coupled glutamate receptor signaling pathway	Gene Ontology	GO:0007216	3	11	0.00213085	GRM5|GRM8|GRM3
stress-activated protein kinase signaling cascade	Gene Ontology	GO:0031098	3	11	0.00213085	PAK5|KAT7|TAOK3
calcium ion-regulated exocytosis of neurotransmitter	Gene Ontology	GO:0048791	3	11	0.00213085	SYT10|RIMS1|RIMS2
voltage-gated potassium channel activity	Gene Ontology	GO:0005249	5	43	0.00213389	KCNH5|KCND2|KCNH8|KCNQ5|KCNMA1
protein processing	Gene Ontology	GO:0016485	5	43	0.00213389	ADAM10|GLI3|MMP16|PCSK7|XPNPEP3
heart development	Gene Ontology	GO:0007507	8	113	0.00224472	IFT74|ERBB4|CALCRL|ATM|NTRK3|GLI3|ARMC4|BICC1
calmodulin binding	Gene Ontology	GO:0005516	8	114	0.00236319	KCNQ5|CAMSAP2|RYR2|CAMK4|CAMK2D|CDK5RAP2|MYO5A|CALD1
cell-cell adhesion via plasma-membrane adhesion molecules	Gene Ontology	GO:0098742	4	26	0.00239674	CDH9|CDH10|CDH13|ADGRL3
intrinsic apoptotic signaling pathway in response to endoplasmic reticulum stress	Gene Ontology	GO:0070059	4	26	0.00239674	ERO1A|BCL2|DAB2IP|TMEM117
SH3 domain binding	Gene Ontology	GO:0017124	6	66	0.00249281	DAB2IP|ADAM9|ADAM10|ADAM12|ZNF106|KHDRBS2
cell morphogenesis	Gene Ontology	GO:0000902	6	66	0.00249281	CDH10|TBCCD1|COL4A3BP|CDH9|WDR19|SOX6
dendrite	Gene Ontology	GO:0030425	11	201	0.00259995	SLC4A10|FZD3|PDYN|ALCAM|CACNA1B|SAV1|ADAM10|KLHL1|DSCAM|GRM7|BRINP3
regulation of short-term neuronal synaptic plasticity	Gene Ontology	GO:0048172	3	12	0.00262616	SLC4A10|GRIK2|SHISA9
sterol binding	Gene Ontology	GO:0032934	3	12	0.00262616	OSBPL9|SCP2|OSBPL5
positive regulation of nuclear-transcribed mRNA poly(A) tail shortening	Gene Ontology	GO:0060213	3	12	0.00262616	CNOT1|CNOT7|TNRC6A
CCR4-NOT complex	Gene Ontology	GO:0030014	3	12	0.00262616	CNOT9|CNOT7|CNOT4
neuron projection	Gene Ontology	GO:0043005	11	202	0.00269584	CDH13|PACRG|STMN2|GABRG3|EPHA5|CAMK2D|GRIP1|GRM5|GRIN1|SV2B|CACNA1B
synapse organization	Gene Ontology	GO:0050808	4	27	0.00271092	GRM5|MYO5A|SEMA3E|PPFIA2
regulation of membrane potential	Gene Ontology	GO:0042391	6	68	0.00286328	KCNH5|GABRG3|KCNMA1|KCNH8|GRIN1|RIMS1
metal ion binding	Gene Ontology	GO:0046872	37	1164	0.00296534	ZRANB3|ANTXR2|HDAC9|AMPD1|ADAM10|ZFYVE9|PDE11A|BAZ2B|CPPED1|TP63|DPYD|PRLR|PPM1L|PDE3A|KCNMA1|C1GALT1|PDE7B|RNF220|EYA4|KSR2|CNOT7|RIMS1|RIMS2|CNOT4|EXT2|SMAP1|ENPP6|MLLT10|RPH3A|EBF2|APLF|VAV1|ALB|NRXN1|ARSK|OLA1|RNF217
dendrite morphogenesis	Gene Ontology	GO:0048813	4	28	0.00305219	ELAVL4|DSCAM|PREX2|CTNNA2
cell aging	Gene Ontology	GO:0007569	3	13	0.00318685	TP63|BRCA2|BCL2
parallel fiber to Purkinje cell synapse	Gene Ontology	GO:0098688	3	13	0.00318685	UNC13C|CTNNA2|GRID2
positive regulation of peptidyl-serine phosphorylation	Gene Ontology	GO:0033138	6	70	0.00327347	DOCK7|NTRK3|CNOT9|SH2D3A|PAK1|BCL2
negative regulation of neuron differentiation	Gene Ontology	GO:0045665	5	49	0.00359112	CDK5RAP2|GLI3|ZNF536|CNTN4|MEIS1
cellular response to starvation	Gene Ontology	GO:0009267	5	49	0.00359112	BMPR2|TNRC6A|ALB|VPS41|LRRK2
neuron apoptotic process	Gene Ontology	GO:0051402	4	30	0.00382036	TP63|OXR1|ATM|BCL2
adult walking behavior	Gene Ontology	GO:0007628	4	31	0.00424939	OXR1|KLHL1|KCNMA1|PCDH15
positive regulation of chondrocyte differentiation	Gene Ontology	GO:0032332	3	15	0.00451451	GLI3|SOX6|SOX5
calcium-mediated signaling using intracellular calcium source	Gene Ontology	GO:0035584	3	15	0.00451451	GRM5|RYR2|PTPRC
Golgi to plasma membrane transport	Gene Ontology	GO:0006893	3	15	0.00451451	COMMD1|EXOC6B|STXBP6
microtubule binding	Gene Ontology	GO:0008017	10	188	0.00482855	VPS41|KIF27|KATNAL2|EML5|CDK5RAP2|NAV3|DNM3|REEP1|DCDC1|CKAP5
sensory perception of sound	Gene Ontology	GO:0007605	7	102	0.00487917	USH2A|OTOGL|KCNMA1|CNTN5|EYA4|GRM7|LHFPL3
skeletal system development	Gene Ontology	GO:0001501	5	54	0.00526209	COL5A2|TP63|BMP5|TRPS1|MMP16
B cell homeostasis	Gene Ontology	GO:0001782	3	16	0.00528599	TNFRSF13B|SOS1|BCL2
dendritic spine	Gene Ontology	GO:0043197	6	78	0.00536213	KCND2|PPFIA2|GRID2|RPH3A|DNM3|GRM3
PDZ domain binding	Gene Ontology	GO:0030165	5	55	0.00565256	NLGN1|FZD3|SHISA9|DOCK4|GRID2
protein-containing complex	Gene Ontology	GO:0032991	13	291	0.00583806	NCOA1|ADAM2|SCP2|RNF111|ALB|NRXN1|ZFYVE9|TRPS1|MAPK6|MLLT10|PARD3B|DTNA|PAK1
positive regulation of cardiac muscle cell proliferation	Gene Ontology	GO:0060045	3	17	0.00613191	ZFPM2|ERBB4|TBX5
melanocyte differentiation	Gene Ontology	GO:0030318	3	18	0.00705403	GLI3|MYO5A|BCL2
peptidyl-tyrosine phosphorylation	Gene Ontology	GO:0018108	6	83	0.00708364	ALK|ERBB4|EPHA6|EPHA5|EPHA3|NTRK3
heart trabecula morphogenesis	Gene Ontology	GO:0061384	2	5	0.00711855	BMP5|SOS1
GPI-linked ephrin receptor activity	Gene Ontology	GO:0005004	2	5	0.00711855	EPHA5|EPHA3
reproductive process	Gene Ontology	GO:0022414	2	5	0.00711855	KCNU1|ANTXR2
heparin biosynthetic process	Gene Ontology	GO:0030210	2	5	0.00711855	GLCE|SLC10A7
O-glycan processing	Gene Ontology	GO:0016266	2	5	0.00711855	XXYLT1|GXYLT1
heparan sulfate proteoglycan biosynthetic process, enzymatic modification	Gene Ontology	GO:0015015	2	5	0.00711855	HS3ST5|HS6ST3
regulation of cilium beat frequency	Gene Ontology	GO:0003356	2	5	0.00711855	ARMC4|CCDC39
negative regulation of synaptic transmission, glutamatergic	Gene Ontology	GO:0051967	2	5	0.00711855	GRIK2|DRD3
regulation of protein localization to membrane	Gene Ontology	GO:1905475	2	5	0.00711855	GPC5|GPC6
UDP-xylosyltransferase activity	Gene Ontology	GO:0035252	2	5	0.00711855	XXYLT1|GXYLT1
positive regulation of positive chemotaxis	Gene Ontology	GO:0050927	2	5	0.00711855	CDH13|NTRK3
cellular response to potassium ion	Gene Ontology	GO:0035865	2	5	0.00711855	DLG2|CARF
postsynaptic density protein 95 clustering	Gene Ontology	GO:0097119	2	5	0.00711855	NRXN1|NLGN1
adherens junction organization	Gene Ontology	GO:0034332	3	19	0.00805392	CDH9|CDH10|ADAM10
positive regulation of microtubule polymerization	Gene Ontology	GO:0031116	3	19	0.00805392	CDK5RAP2|NAV3|PAK1
synaptic membrane adhesion	Gene Ontology	GO:0099560	3	19	0.00805392	NRXN1|GPC6|NLGN1
microtubule plus-end	Gene Ontology	GO:0035371	3	19	0.00805392	CDK5RAP2|MYO5A|CKAP5
multicellular organism development	Gene Ontology	GO:0007275	9	172	0.00806682	CDH10|ERBB4|POU6F2|EPHA5|FSTL5|NTRK3|CDH9|EBF2|EYA4
potassium ion transmembrane transport	Gene Ontology	GO:0071805	6	86	0.00829066	KCNH5|KCND2|KCNQ5|KCNH8|KCNMA1|KCNU1
presynapse	Gene Ontology	GO:0098793	6	86	0.00829066	NLGN1|CACNA1B|FCHO2|SYT10|RPH3A|DNM3
positive regulation of cell migration	Gene Ontology	GO:0030335	8	144	0.00881397	SEMA3A|CDH13|PDGFD|ATM|NTRK3|MGAT5|SEMA3E|PAK1
P-body	Gene Ontology	GO:0000932	5	62	0.00897405	CNOT9|CNOT7|CNOT1|TOP1|TNRC6A
synaptic transmission, glutamatergic	Gene Ontology	GO:0035249	3	20	0.00913298	GRIK1|GRIK2|GRID2
Wnt signalosome	Gene Ontology	GO:1990909	2	6	0.00937241	LRP6|LRRK2
smoothened signaling pathway involved in dorsal/ventral neural tube patterning	Gene Ontology	GO:0060831	2	6	0.00937241	GLI3|WDR19
calcium-activated potassium channel activity	Gene Ontology	GO:0015269	2	6	0.00937241	KCNU1|KCNMA1
protein O-linked glycosylation via threonine	Gene Ontology	GO:0018243	2	6	0.00937241	GALNT16|GALNT13
meiotic telomere clustering	Gene Ontology	GO:0045141	2	6	0.00937241	ATM|TERB2
regulation of postsynaptic density assembly	Gene Ontology	GO:0099151	2	6	0.00937241	NRXN1|GRID2
negative regulation of myelination	Gene Ontology	GO:0031642	2	6	0.00937241	FIG4|JAM2
negative regulation of cardiac muscle cell proliferation	Gene Ontology	GO:0060044	2	6	0.00937241	SAV1|TBX5
positive regulation of male gonad development	Gene Ontology	GO:2000020	2	6	0.00937241	SEMA3A|ZFPM2
syntaxin binding	Gene Ontology	GO:0019905	4	40	0.00963653	NAPG|SYT10|STXBP5L|STXBP4
extracellular matrix organization	Gene Ontology	GO:0030198	7	117	0.00968746	ADAMTS12|ADAMTSL1|GFOD2|RXFP1|MMP16|COL5A1|CSGALNACT1
ion transmembrane transport	Gene Ontology	GO:0034220	5	64	0.0101271	GABRG3|GRIK1|GRIK2|GRIN1|GRID2
epidermal growth factor receptor binding	Gene Ontology	GO:0005154	3	21	0.0102924	CNOT9|ERBB4|BTC
poly(U) RNA binding	Gene Ontology	GO:0008266	3	21	0.0102924	KHDRBS2|DIS3L2|ATXN1
pattern specification process	Gene Ontology	GO:0007389	3	21	0.0102924	BMP5|RNF111|TBX5
cilium movement	Gene Ontology	GO:0003341	3	21	0.0102924	ARMC4|CCDC39|CFAP70
odontogenesis of dentin-containing tooth	Gene Ontology	GO:0042475	4	41	0.0104211	AMTN|TP63|LRP6|GLI3
protein polyubiquitination	Gene Ontology	GO:0000209	7	119	0.0105234	TNKS|WWP1|UBE2B|RNF180|RNF111|RNF217|BCL2
non-motile cilium assembly	Gene Ontology	GO:1905515	4	42	0.0112457	PIBF1|IFT74|IFT80|PCDH15
presynaptic active zone	Gene Ontology	GO:0048786	3	22	0.0115333	FZD3|PPFIA2|RIMS2
leading edge membrane	Gene Ontology	GO:0031256	2	7	0.0118994	AMPH|DOCK8
locomotion involved in locomotory behavior	Gene Ontology	GO:0031987	2	7	0.0118994	MYO5A|ADGRL3
negative regulation of retinoic acid receptor signaling pathway	Gene Ontology	GO:0048387	2	7	0.0118994	CNOT1|ZNF536
negative regulation of protein processing	Gene Ontology	GO:0010955	2	7	0.0118994	GLG1|LRRK2
cilium-dependent cell motility	Gene Ontology	GO:0060285	2	7	0.0118994	CCDC39|RFX3
vascular endothelial growth factor receptor 2 binding	Gene Ontology	GO:0043184	2	7	0.0118994	DAB2IP|VEGFA
1-phosphatidylinositol-3-kinase activity	Gene Ontology	GO:0016303	2	7	0.0118994	ATM|PIK3C2G
regulation of neurotransmitter receptor localization to postsynaptic specialization membrane	Gene Ontology	GO:0098696	2	7	0.0118994	ADAM10|GPC6
immunological synapse formation	Gene Ontology	GO:0001771	2	7	0.0118994	DLG1|DOCK8
calcium-dependent phospholipid binding	Gene Ontology	GO:0005544	4	43	0.0121112	ANXA10|SYT10|RPH3A|CPNE4
protein dephosphorylation	Gene Ontology	GO:0006470	6	94	0.0122209	LRRK2|PPM1L|PTEN|PTPRC|BCL2|CPPED1
positive regulation of cell population proliferation	Gene Ontology	GO:0008284	12	286	0.0123203	DLG1|ACER3|PDGFD|ERBB4|PRLR|MEIS1|NTRK3|ADAM10|BTC|PKHD1|CNOT7|PAK1
cell surface receptor signaling pathway	Gene Ontology	GO:0007166	6	95	0.0127904	CALCRL|ADGRF1|ADGRE3|ADGRG7|ADGRL3|FCRL5
ventricular septum morphogenesis	Gene Ontology	GO:0060412	3	23	0.0128566	ZFPM2|BMPR2|SAV1
embryonic pattern specification	Gene Ontology	GO:0009880	3	23	0.0128566	LRP6|ERBB4|MEIS1
beta-catenin binding	Gene Ontology	GO:0008013	5	69	0.0134445	TCF4|PTPRT|GLI3|CTNND2|CTNNA3
positive regulation of transcription by RNA polymerase II	Gene Ontology	GO:0045944	27	872	0.0139438	TNKS|CDH13|ATM|SLC30A9|TBX5|SOX6|SOX5|TP63|NCOA1|TBK1|TFAP2D|MEIS1|POU6F2|GLI3|CNOT7|TCF4|ZBTB7C|IFT74|DAB2IP|NFIA|MLLT10|BMP5|LRP6|HNF4G|RFX3|BMPR2|ZNF654
negative regulation of ERK1 and ERK2 cascade	Gene Ontology	GO:0070373	4	45	0.0139674	DLG1|WNK2|PTPRC|DAB2IP
neuromuscular process controlling balance	Gene Ontology	GO:0050885	4	45	0.0139674	JPH3|RBFOX1|NRXN1|KCNMA1
brain development	Gene Ontology	GO:0007420	6	97	0.0139847	BRCA2|ATM|ROBO2|MEIS1|CCDC39|CDK5RAP2
protein homodimerization activity	Gene Ontology	GO:0042803	18	514	0.01414	TCF4|CDH13|KYNU|LRP6|EXT2|LRRK2|DPYD|COMMD1|DAB2IP|SYT10|ADAM10|CNOT9|VEGFA|ERBB4|GLCE|BCL2|KLRF2|XPNPEP3
response to calcium ion	Gene Ontology	GO:0051592	3	24	0.014263	TRPC1|KCNMA1|ADAM9
phosphatidylinositol-4-phosphate binding	Gene Ontology	GO:0070273	3	24	0.014263	DAB2IP|COL4A3BP|OSBPL5
sprouting angiogenesis	Gene Ontology	GO:0002040	3	24	0.014263	VEGFA|CDH13|SEMA3E
negative regulation of canonical Wnt signaling pathway	Gene Ontology	GO:0090090	6	98	0.0146101	TCF4|MCC|DAB2IP|BICC1|GLI3|RBMS3
locomotor rhythm	Gene Ontology	GO:0045475	2	8	0.0146884	KCND2|KCNMA1
axon extension involved in axon guidance	Gene Ontology	GO:0048846	2	8	0.0146884	SEMA3A|ALCAM
regulation of postsynaptic cytosolic calcium ion concentration	Gene Ontology	GO:0099566	2	8	0.0146884	GRM5|MYO5A
positive regulation of synapse maturation	Gene Ontology	GO:0090129	2	8	0.0146884	DAB2IP|NRXN1
armadillo repeat domain binding	Gene Ontology	GO:0070016	2	8	0.0146884	TCF4|CNOT1
positive regulation of keratinocyte proliferation	Gene Ontology	GO:0010838	2	8	0.0146884	TP63|STXBP4
cellular response to leucine	Gene Ontology	GO:0071233	2	8	0.0146884	LARS|UBR1
cellular response to nerve growth factor stimulus	Gene Ontology	GO:1990090	2	8	0.0146884	NTRK3|STMN2
gene silencing by miRNA	Gene Ontology	GO:0035195	2	8	0.0146884	CNOT1|TNRC6A
tube formation	Gene Ontology	GO:0035148	2	8	0.0146884	DAB2IP|VEGFA
ear development	Gene Ontology	GO:0043583	2	8	0.0146884	BMP5|BCL2
juxtaparanode region of axon	Gene Ontology	GO:0044224	2	8	0.0146884	EPB41L3|DLG2
sterol transporter activity	Gene Ontology	GO:0015248	2	8	0.0146884	OSBPL9|OSBPL5
somatodendritic compartment	Gene Ontology	GO:0036477	2	8	0.0146884	SLC4A10|JAM2
Golgi-associated vesicle	Gene Ontology	GO:0005798	2	8	0.0146884	ADAM10|LRRK2
replication fork protection	Gene Ontology	GO:0048478	2	8	0.0146884	BRCA2|ZRANB3
proteolysis	Gene Ontology	GO:0006508	14	368	0.0154497	ADAMTSL3|DPP10|ADAMTSL1|ADAM2|AGBL1|TLL1|ERMP1|ADGB|ADAM12|TINAG|TRAPPC12|ADAM32|TMPRSS11D|DPEP1
DNA replication	Gene Ontology	GO:0006260	4	47	0.0159947	NFIA|RFC1|TOP1|KAT7
negative regulation of cell population proliferation	Gene Ontology	GO:0008285	10	228	0.0163052	BMP5|ERBB4|ZBTB7C|GLI3|WNK2|CDH13|PTEN|SKAP2|CNOT7|DIS3L2
endochondral ossification	Gene Ontology	GO:0001958	3	26	0.0173275	MMP16|IFT80|CSGALNACT1
establishment of protein localization	Gene Ontology	GO:0045184	3	26	0.0173275	MCC|USH2A|NLGN1
catenin complex	Gene Ontology	GO:0016342	3	26	0.0173275	CDH9|CDH10|CDH13
regulation of ion transmembrane transport	Gene Ontology	GO:0034765	5	74	0.0174256	KCNH5|CACNA1B|KCND2|KCNH8|KCNMA1
regulation of ventricular cardiac muscle cell action potential	Gene Ontology	GO:0098911	2	9	0.0177285	RYR2|CTNNA3
protein O-linked glycosylation via serine	Gene Ontology	GO:0018242	2	9	0.0177285	GALNT16|GALNT13
endocardial cushion development	Gene Ontology	GO:0003197	2	9	0.0177285	BMPR2|TBX5
positive regulation of synaptic transmission	Gene Ontology	GO:0050806	2	9	0.0177285	GRIK2|RIMS1
sympathetic ganglion development	Gene Ontology	GO:0061549	2	9	0.0177285	SEMA3A|FZD3
heparan sulfate proteoglycan biosynthetic process	Gene Ontology	GO:0015012	2	9	0.0177285	GLCE|EXT2
presynaptic active zone cytoplasmic component	Gene Ontology	GO:0098831	2	9	0.0177285	RIMS1|CTNNA2
positive regulation of neuron migration	Gene Ontology	GO:2001224	2	9	0.0177285	SEMA3A|DAB2IP
negative thymic T cell selection	Gene Ontology	GO:0045060	2	9	0.0177285	GLI3|PTPRC
cell migration	Gene Ontology	GO:0016477	8	165	0.018076	TSPAN11|DOCK5|ATRNL1|ADAMTS12|PIK3C2G|GPC5|GPC6|PAK1
positive regulation of endothelial cell proliferation	Gene Ontology	GO:0001938	4	49	0.0181976	BMPR2|CDH13|VEGFA|NRAS
synaptic vesicle endocytosis	Gene Ontology	GO:0048488	3	27	0.0189865	AMPH|FCHO2|NLGN1
phosphatidylinositol 3-kinase signaling	Gene Ontology	GO:0014065	3	27	0.0189865	PIK3C2G|PTEN|PREX2
GABA-ergic synapse	Gene Ontology	GO:0098982	4	50	0.0193661	KCND2|ERBB4|NRXN1|CNTN5
adenylate cyclase-activating G protein-coupled receptor signaling pathway	Gene Ontology	GO:0007189	5	77	0.0201529	ADGRG7|ADGRF1|ADGRE3|RXFP1|CALCRL
guanyl-nucleotide exchange factor activity	Gene Ontology	GO:0005085	5	77	0.0201529	DOCK3|DOCK8|DOCK5|SH2D3A|DOCK7
voltage-gated potassium channel complex	Gene Ontology	GO:0008076	4	51	0.02058	DPP10|KCND2|KCNMA1|KCNQ5
reactive oxygen species metabolic process	Gene Ontology	GO:0072593	3	28	0.0207303	VAV1|LRRK2|BCL2
hemopoiesis	Gene Ontology	GO:0030097	3	28	0.0207303	CDK13|BRCA2|MEIS1
melanin biosynthetic process	Gene Ontology	GO:0042438	2	10	0.0210093	MYO5A|TRPC1
mitogen-activated protein kinase kinase binding	Gene Ontology	GO:0031434	2	10	0.0210093	DLG1|DAB2IP
sperm connecting piece	Gene Ontology	GO:0097224	2	10	0.0210093	SPATA6L|FSIP2
wound healing, spreading of epidermal cells	Gene Ontology	GO:0035313	2	10	0.0210093	COL5A1|ARHGAP24
mammary gland epithelial cell differentiation	Gene Ontology	GO:0060644	2	10	0.0210093	PRLR|ERBB4
pore complex	Gene Ontology	GO:0046930	2	10	0.0210093	ADAM10|BCL2
gamma-catenin binding	Gene Ontology	GO:0045295	2	10	0.0210093	TCF4|PTPRT
signal transduction by protein phosphorylation	Gene Ontology	GO:0023014	2	10	0.0210093	PAK5|TAOK3
regulation of protein kinase B signaling	Gene Ontology	GO:0051896	2	10	0.0210093	PTEN|NTRK3
inclusion body	Gene Ontology	GO:0016234	2	10	0.0210093	AGL|LRRK2
oocyte development	Gene Ontology	GO:0048599	2	10	0.0210093	ATM|BCL2
positive regulation of calcium ion-dependent exocytosis	Gene Ontology	GO:0045956	2	10	0.0210093	SYT10|CACNA1B
centrosome duplication	Gene Ontology	GO:0051298	2	10	0.0210093	BRCA2|CKAP5
signaling receptor complex adaptor activity	Gene Ontology	GO:0030159	2	10	0.0210093	GRIP1|SAV1
negative regulation of NF-kappaB transcription factor activity	Gene Ontology	GO:0032088	4	52	0.0218396	PKHD1|LRRC7|COMMD1|DAB2IP
manganese ion binding	Gene Ontology	GO:0030145	4	52	0.0218396	XXYLT1|ME1|MGAT5|XPNPEP3
memory	Gene Ontology	GO:0007613	4	52	0.0218396	PAK5|SORCS3|JPH3|ADGRF1
integral component of postsynaptic density membrane	Gene Ontology	GO:0099061	3	29	0.022559	SHISA9|ERBB4|GRID2
binding of sperm to zona pellucida	Gene Ontology	GO:0007339	3	29	0.022559	ADAM32|ZPBP|ADAM2
positive regulation of neuron projection development	Gene Ontology	GO:0010976	4	53	0.0231453	NEGR1|NTRK3|EPHA3|STMN2
multicellular organism growth	Gene Ontology	GO:0035264	5	80	0.0231453	SLC4A10|ATM|UNC79|SOS1|PCDH15
microtubule cytoskeleton	Gene Ontology	GO:0015630	5	81	0.0242031	C25H16orf45|LYST|VPS41|DNM3|MAP7
regulation of cell cycle	Gene Ontology	GO:0051726	5	81	0.0242031	MECOM|PTPRC|CDKL1|CDK14|CDK13
heterophilic cell-cell adhesion via plasma membrane cell adhesion molecules	Gene Ontology	GO:0007157	3	30	0.0244728	ALCAM|NLGN1|GRID2
RNA phosphodiester bond hydrolysis, exonucleolytic	Gene Ontology	GO:0090503	3	30	0.0244728	CNOT1|CNOT7|DIS3L2
cellular response to retinoic acid	Gene Ontology	GO:0071300	3	30	0.0244728	BRINP3|ATM|EPHA3
clathrin binding	Gene Ontology	GO:0030276	3	30	0.0244728	SMAP1|SYT10|LRRK2
negative regulation of protein kinase B signaling	Gene Ontology	GO:0051898	3	30	0.0244728	DLG1|PKHD1|DRD3
lung development	Gene Ontology	GO:0030324	4	54	0.0244974	ZFPM2|GLI3|CCDC39|TBX5
nuclear replication fork	Gene Ontology	GO:0043596	2	11	0.0245204	SMARCA5|ZRANB3
smooth endoplasmic reticulum	Gene Ontology	GO:0005790	2	11	0.0245204	MYO5A|RYR2
receptor ligand activity	Gene Ontology	GO:0048018	2	11	0.0245204	FAM19A2|FAM19A1
polypeptide N-acetylgalactosaminyltransferase activity	Gene Ontology	GO:0004653	2	11	0.0245204	GALNT16|GALNT13
regulation of stem cell population maintenance	Gene Ontology	GO:2000036	2	11	0.0245204	CNOT1|SAV1
atrial septum morphogenesis	Gene Ontology	GO:0060413	2	11	0.0245204	BMPR2|TBX5
regulation of insulin secretion involved in cellular response to glucose stimulus	Gene Ontology	GO:0061178	2	11	0.0245204	EPHA5|STXBP4
vocalization behavior	Gene Ontology	GO:0071625	2	11	0.0245204	GLI3|NRXN1
positive regulation of neuron differentiation	Gene Ontology	GO:0045666	4	55	0.0258964	TCF4|VWC2|NCOA1|BRINP3
cellular response to transforming growth factor beta stimulus	Gene Ontology	GO:0071560	3	31	0.0264714	PDE3A|SOX6|SOX5
negative regulation of cell death	Gene Ontology	GO:0060548	3	31	0.0264714	ZFPM2|WISP2|PACRG
caveola	Gene Ontology	GO:0005901	4	56	0.0273423	LRP6|CDH13|BMPR2|KCNMA1
exocytosis	Gene Ontology	GO:0006887	4	56	0.0273423	MYO5A|EXOC6B|PAK1|STXBP6
negative regulation of B cell proliferation	Gene Ontology	GO:0030889	2	12	0.028252	ATM|TNFRSF13B
3'-5' exonuclease activity	Gene Ontology	GO:0008408	2	12	0.028252	EXD3|APLF
positive regulation of dendritic spine development	Gene Ontology	GO:0060999	2	12	0.028252	MAPK6|NLGN1
startle response	Gene Ontology	GO:0001964	2	12	0.028252	CSMD1|PCDH15
exocyst	Gene Ontology	GO:0000145	2	12	0.028252	EXOC6B|STXBP6
poly(A)-specific ribonuclease activity	Gene Ontology	GO:0004535	2	12	0.028252	CNOT1|CNOT7
locomotory exploration behavior	Gene Ontology	GO:0035641	2	12	0.028252	SLC4A10|LRRK2
Ras guanyl-nucleotide exchange factor activity	Gene Ontology	GO:0005088	2	12	0.028252	RASGRF2|SOS1
positive regulation of excitatory postsynaptic potential	Gene Ontology	GO:2000463	2	12	0.028252	NRXN1|NLGN1
cellular response to hormone stimulus	Gene Ontology	GO:0032870	2	12	0.028252	NCOA1|ROBO2
positive regulation of cell adhesion mediated by integrin	Gene Ontology	GO:0033630	2	12	0.028252	IFT74|ADAM9
keratinocyte differentiation	Gene Ontology	GO:0030216	3	32	0.0285547	TP63|ADAM9|SAV1
synapse assembly	Gene Ontology	GO:0007416	3	32	0.0285547	ADGRF1|ADGRL3|ERBB4
cellular response to calcium ion	Gene Ontology	GO:0071277	4	57	0.0288356	SYT10|CARF|DPEP1|CPNE4
Golgi membrane	Gene Ontology	GO:0000139	10	253	0.0299019	GALNT16|GALNT17|EXT2|COG7|ADAM10|GLG1|SEC24B|NMNAT2|GLCE|GALNT13
postsynapse	Gene Ontology	GO:0098794	4	58	0.0303764	GABRG3|SLC4A10|MYO5A|LRRK2
carbohydrate binding	Gene Ontology	GO:0030246	6	117	0.0304175	GALNT16|GALNT17|KLRB1|GALNT13|ADGRL3|KLRF2
protein C-terminus binding	Gene Ontology	GO:0008022	6	117	0.0304175	DLG1|BRCA2|CACNA1B|GRIP1|XRCC4|ATXN1
hair follicle development	Gene Ontology	GO:0001942	3	33	0.0307224	FZD3|SOS1|SAV1
ephrin receptor signaling pathway	Gene Ontology	GO:0048013	3	33	0.0307224	EPHA6|EPHA5|EPHA3
neuron development	Gene Ontology	GO:0048666	3	33	0.0307224	MYT1L|FIG4|ALK
peptidyl-serine phosphorylation	Gene Ontology	GO:0018105	6	118	0.0314716	TNKS|TLK1|LRRK2|CAMK4|TOP1|BCL2
intracellular protein transport	Gene Ontology	GO:0006886	9	220	0.0319413	TLK1|EVI5|COG7|NAPG|RPH3A|CLTC|SEC24B|RIMS1|RIMS2
positive regulation of protein export from nucleus	Gene Ontology	GO:0046827	2	13	0.0321944	TCF4|YWHAE
filopodium tip	Gene Ontology	GO:0032433	2	13	0.0321944	MYO5A|FZD3
natural killer cell differentiation	Gene Ontology	GO:0001779	2	13	0.0321944	PTPRC|KAT7
sterol transport	Gene Ontology	GO:0015918	2	13	0.0321944	OSBPL9|OSBPL5
response to X-ray	Gene Ontology	GO:0010165	2	13	0.0321944	BRCA2|XRCC4
negative regulation of anoikis	Gene Ontology	GO:2000811	2	13	0.0321944	PTRH2|BCL2
oxygen binding	Gene Ontology	GO:0019825	2	13	0.0321944	ADGB|ALB
establishment of planar polarity	Gene Ontology	GO:0001736	2	13	0.0321944	TP63|FZD3
layer formation in cerebral cortex	Gene Ontology	GO:0021819	2	13	0.0321944	GLI3|DAB2IP
DNA-binding transcription factor activity	Gene Ontology	GO:0003700	10	258	0.0333704	FOXP2|TCF4|TRPS1|ZBTB7C|MECOM|CARF|HNF4G|GTF2IRD1|RFX3|ATF1
protein-DNA complex	Gene Ontology	GO:0032993	3	35	0.0353095	TCF4|TOP1|TBX5
branching involved in ureteric bud morphogenesis	Gene Ontology	GO:0001658	3	35	0.0353095	DLG1|GLI3|BCL2
determination of left/right symmetry	Gene Ontology	GO:0007368	3	35	0.0353095	ARMC4|IFT74|BICC1
blood vessel development	Gene Ontology	GO:0001568	3	35	0.0353095	TCF4|COL5A1|BMPR2
Wnt-activated receptor activity	Gene Ontology	GO:0042813	2	14	0.0363383	FZD3|LRP6
clathrin coat assembly	Gene Ontology	GO:0048268	2	14	0.0363383	FCHO2|CLTC
auditory receptor cell stereocilium organization	Gene Ontology	GO:0060088	2	14	0.0363383	SEC24B|PCDH15
calmodulin-dependent protein kinase activity	Gene Ontology	GO:0004683	2	14	0.0363383	CAMK2D|CAMK4
regulation of canonical Wnt signaling pathway	Gene Ontology	GO:0060828	2	14	0.0363383	CTNND2|CDK14
semaphorin receptor binding	Gene Ontology	GO:0030215	2	14	0.0363383	SEMA3A|SEMA3E
response to hydrogen peroxide	Gene Ontology	GO:0042542	2	14	0.0363383	BCL2|ADAM9
mammary gland alveolus development	Gene Ontology	GO:0060749	2	14	0.0363383	PRLR|ERBB4
MAP kinase activity	Gene Ontology	GO:0004707	2	14	0.0363383	MAPK6|MAPK10
negative regulation of epithelial cell migration	Gene Ontology	GO:0010633	2	14	0.0363383	SEMA3A|MCC
protein targeting to vacuole	Gene Ontology	GO:0006623	2	14	0.0363383	VTI1A|VPS41
centriole replication	Gene Ontology	GO:0007099	2	14	0.0363383	CDK5RAP2|CEP152
intrinsic component of plasma membrane	Gene Ontology	GO:0031226	2	14	0.0363383	ALCAM|SLC10A7
regulation of AMPA receptor activity	Gene Ontology	GO:2000311	2	14	0.0363383	CNIH3|SHISA9
chromatin remodeling	Gene Ontology	GO:0006338	4	62	0.0370181	TP63|PAK1|TOP1|SCMH1
neuron projection morphogenesis	Gene Ontology	GO:0048812	3	36	0.0377279	EPB41L3|DAB2IP|TAOK3
toxin transport	Gene Ontology	GO:1901998	3	36	0.0377279	ADAM10|LRP6|ANTXR2
neural crest cell migration	Gene Ontology	GO:0001755	3	36	0.0377279	SEMA3A|SEMA3E|ERBB4
positive regulation of protein localization to plasma membrane	Gene Ontology	GO:1903078	3	36	0.0377279	DLG1|DPP10|EPHA3
regulation of synaptic vesicle exocytosis	Gene Ontology	GO:2000300	3	36	0.0377279	STXBP5L|LRRK2|RIMS1
post-embryonic development	Gene Ontology	GO:0009791	4	63	0.0387987	SLC4A10|ATM|SOX6|BCL2
actin binding	Gene Ontology	GO:0003779	7	158	0.0389499	EPB41L3|PACRG|LRRK2|SPIRE1|KCNMA1|IPP|CALD1
cell-cell junction	Gene Ontology	GO:0005911	6	125	0.0395172	EPB41L3|VAV1|SAV1|AMTN|ADGRL3|PAK1
SMAD binding	Gene Ontology	GO:0046332	3	37	0.0402287	COL5A2|RNF111|SAV1
intracellular signal transduction	Gene Ontology	GO:0035556	10	267	0.0403061	TLK1|WNK2|CAMK4|RGS6|GUCY1A2|JAK2|UNC13C|MAPK6|MAPK10|DCDC1
protein kinase binding	Gene Ontology	GO:0019901	11	305	0.0406001	TCF4|CEP152|CNTLN|CDK13|ADAM10|NBEA|PTPRC|CLTC|CDK5RAP2|MAPK6|LYST
sarcoplasmic reticulum membrane	Gene Ontology	GO:0033017	2	15	0.0406747	CAMK2D|RYR2
regulation of long-term neuronal synaptic plasticity	Gene Ontology	GO:0048169	2	15	0.0406747	GRM5|GRIK2
spectrin binding	Gene Ontology	GO:0030507	2	15	0.0406747	CAMSAP2|PTPRC
protein localization to organelle	Gene Ontology	GO:0033365	2	15	0.0406747	COG7|CNTLN
endothelial cell proliferation	Gene Ontology	GO:0001935	2	15	0.0406747	DLG1|BMPR2
morphogenesis of an epithelium	Gene Ontology	GO:0002009	2	15	0.0406747	TBX5|PCDH15
presynaptic membrane	Gene Ontology	GO:0042734	3	38	0.0428113	GRIK2|RIMS1|NRXN1
activation of MAPK activity	Gene Ontology	GO:0000187	4	66	0.0444295	PTPRC|ALK|LRRK2|NTRK3
positive regulation of dendrite extension	Gene Ontology	GO:1903861	2	16	0.0451947	RIMS1|RIMS2
protein N-linked glycosylation via asparagine	Gene Ontology	GO:0018279	2	16	0.0451947	MGAT5|TUSC3
neurotransmitter secretion	Gene Ontology	GO:0007269	2	16	0.0451947	CACNA1B|NRXN1
lipid binding	Gene Ontology	GO:0008289	5	98	0.0470423	DGKB|COL4A3BP|OSBPL9|SCP2|OSBPL5
clathrin-coated vesicle	Gene Ontology	GO:0030136	3	40	0.0482186	ADAM10|FCHO2|VPS41
cation transmembrane transport	Gene Ontology	GO:0098655	3	40	0.0482186	SLC41A2|SLC30A9|NALCN
Rac GTPase binding	Gene Ontology	GO:0048365	3	40	0.0482186	SRGAP1|PAK1|DOCK7
hippocampus development	Gene Ontology	GO:0021766	3	40	0.0482186	GLI3|EPHA5|ALK
transmembrane receptor protein tyrosine kinase activity	Gene Ontology	GO:0004714	3	40	0.0482186	EPHA5|ERBB4|NTRK3
cilium assembly	Gene Ontology	GO:0060271	6	132	0.0487607	TMEM67|IFT80|KIF27|RFX3|CFAP70|PKHD1
response to tumor necrosis factor	Gene Ontology	GO:0034612	2	17	0.0498899	ADAM10|ADAM9
DNA damage checkpoint	Gene Ontology	GO:0000077	2	17	0.0498899	PEA15|TIPRL
response to gamma radiation	Gene Ontology	GO:0010332	2	17	0.0498899	BRCA2|BCL2
regulation of cell size	Gene Ontology	GO:0008361	2	17	0.0498899	VAV1|LARS
positive regulation of neuroblast proliferation	Gene Ontology	GO:0002052	2	17	0.0498899	GLI3|FZD3
protein tyrosine kinase binding	Gene Ontology	GO:1990782	2	17	0.0498899	DSCAM|BMPR2
post-anal tail morphogenesis	Gene Ontology	GO:0036342	2	17	0.0498899	TP63|FZD3
negative regulation of JNK cascade	Gene Ontology	GO:0046329	2	17	0.0498899	MECOM|TAOK3
cardiac muscle cell differentiation	Gene Ontology	GO:0055007	2	17	0.0498899	SOX6|TBX5

[truncated: 1 more sheets: Table S11]
